# Supplementary material for: Crystal structure of 3-(4-hy­droxy­phen­yl)-2-[(E)-2-phenyl­ethen­yl]quinazolin-4(3H)-one
Source: Acta Crystallogr E Crystallogr Commun. 2016 Mar 22;72(Pt 4):522–5. doi: 10.1107/S2056989016004473 (PMC4910336; doi:10.1107/S2056989016004473)
Supplement: Supplementary file 1 [file e-72-00522-sup1.cif]

##############################################################################
#                                                                            #
# This CIF contains the data in a paper accepted for publication in          #
# Acta Crystallographica Section E. It conforms to the requirements of       #
# Notes for Authors for Acta Crystallographica Section E, and has been       #
# peer reviewed under the auspices of the IUCr Commission on Journals.       #
#                                                                            #
# Full details of the Crystallographic Information File format               #
# are given in the paper "The Crystallographic Information File (CIF):       #
# a New Standard Archive File for Crystallography" by S. R. Hall, F. H.      #
# Allen and I. D. Brown [Acta Cryst. (1991), A47, 655-685].                  #
#                                                                            #
# The current version of the core CIF dictionary is obtainable from          #
# ftp://ftp.iucr.org/pub/cif_core.dic.                                       #
#                                                                            #
# Software is freely available for graphical display of the structure(s)     #
# in this CIF. For information consult the CIF software page                 #
# http://www.iucr.org/resources/cif/software.                                #
#                                                                            #
# This file may be used for bona fide research purposes within the           #
# scientific community so long as proper attribution is given to the journal # 
# article from which it was obtained.                                        #
#                                                                            #
##############################################################################
data_I
_database_code_depnum_ccdc_archive 'CCDC 1468806'
_audit_creation_method     'SHELXL-2015/1'
_journal_date_recd_electronic     2016-03-08
_journal_date_accepted     2016-03-15
_journal_name_full     'Acta Crystallographica, Section E'
_journal_year     2016
_journal_volume     72
_journal_issue      4
_journal_page_first     522
_journal_page_last     525
_journal_paper_category     GO
_journal_paper_doi     10.1107/S2056989016004473
_journal_coeditor_code     SU5288
_publ_contact_author_name     'Mara Jure'
_publ_contact_author_address
;
Institute of Technology of Organic Chemistry
Faculty of Materials Science and Applied Chemistry
Riga Technical University
Str. P. Valdena 3/7
Riga
LV 1048
Latvia
;
_publ_contact_author_email     'd_stepanovs@osi.lv, mara@ktf.rtu.lv'
_publ_contact_author_fax     ?
_publ_contact_author_phone     ?
_publ_section_title
;
Crystal structure of
3-(4-hydroxyphenyl)-2-[(<i>E</i>)-2-phenylethenyl]quinazolin-4(3<i>H</i>)-one
;
_publ_section_title_footnote     .
loop_
    _publ_author_name
    _publ_author_footnote
    _publ_author_address
    'Mierina, Inese' .
;
Institute of Technology of Organic Chemistry,
Faculty of Materials Science and Applied Chemistry,
Riga Technical University, Str. P. Valdena 3/7, Riga,
LV 1048,
Latvia
;
    'Stepanovs, Dmitrijs' .
;
Latvian Institute of Organic Synthesis, Str. Aizkraukles 21, Riga, LV 1006,
Latvia
Institute of Technology of Organic Chemistry,
Faculty of Materials Science and Applied Chemistry,
Riga Technical University, Str. P. Valdena 3/7, Riga,
LV 1048,
Latvia
;
    'Kuginyte, Jolita' .
;
Institute of Technology of Organic Chemistry,
Faculty of Materials Science and Applied Chemistry,
Riga Technical University, Str. P. Valdena 3/7, Riga,
LV 1048, Latvia
Institute of Synthetic Chemistry,
Kaunas University of Technology, Str. K. Barsausko 59, Kaunas, LT 51423,
Lithuania
;
    'Janichev, Artur' .
;
Latvian Institute of Organic Synthesis, Str. Aizkraukles 21, Riga, LV 1006,
Latvia
Institute of Technology of Organic Chemistry,
Faculty of Materials Science and Applied Chemistry,
Riga Technical University, Str. P. Valdena 3/7, Riga,
LV 1048,
Latvia
;
    'Jure, Mara' .
;
Institute of Technology of Organic Chemistry,
Faculty of Materials Science and Applied Chemistry,
Riga Technical University, Str. P. Valdena 3/7, Riga,
LV 1048,
Latvia
;
_publ_section_synopsis
;
The title compound consists of a substituted
2-[(<i>E</i>)-2-arylethenyl]-3-arylquinazolin-4(3<i>H</i>)-one skeleton. The
substituents at the ethylene fragment are located in <i>trans</i> positions.
In the crystal, molecules are connected <i>via</i> O---H...O hydrogen bonds
forming a 2~1~ helix propagating along the <i>a</i>-axis direction.
;
_chemical_name_systematic
;\
3-(4-Hydroxyphenyl)-2-[(<i>E</i>)-2-phenylethenyl]quinazolin-4(3<i>H</i>)-\
one
;
_chemical_name_common     ?
_chemical_formula_moiety     'C22 H16 N2 O2'
_chemical_formula_sum     'C22 H16 N2 O2'
_chemical_formula_iupac     'C22 H16 N2 O2'
_chemical_formula_weight     340.37
_chemical_melting_point     ?
_shelx_space_group_comment
;
The symmetry employed for this shelxl refinement is uniquely defined
by the following loop, which should always be used as a source of
symmetry information in preference to the above space-group names.
They are only intended as comments.
;
_space_group_crystal_system     orthorhombic
_space_group_name_H-M_alt     'P 21 n b'
_space_group_name_Hall     'P -2bc 2a'
loop_
    _space_group_symop_operation_xyz
    'x+, y+, z+'
    'x+1/2, -y+, -z+'
    'x+1/2, -y+1/2, z+1/2'
    'x+, y+1/2, -z+1/2'
_cell_length_a     5.3469(2)
_cell_length_b     16.5139(6)
_cell_length_c     19.8885(10)
_cell_angle_alpha     90
_cell_angle_beta     90
_cell_angle_gamma     90
_cell_volume     1756.12(13)
_cell_formula_units_Z     4
_cell_measurement_reflns_used     6856
_cell_measurement_theta_min     0.998
_cell_measurement_theta_max     27.485
_cell_measurement_temperature     173(2)
_exptl_crystal_description     'plate'
_exptl_crystal_colour     'colorless'
_exptl_crystal_size_max     0.22
_exptl_crystal_size_mid     0.18
_exptl_crystal_size_min     0.09
_exptl_crystal_density_diffrn     1.287
_exptl_crystal_density_meas     ?
_exptl_crystal_density_method     ?
_exptl_crystal_F_000     712
_exptl_absorpt_coefficient_mu     0.084
_exptl_absorpt_correction_type     none
_exptl_absorpt_process_details     ?
_shelx_estimated_absorpt_T_min     ?
_shelx_estimated_absorpt_T_max     ?
_exptl_absorpt_correction_T_min     ?
_exptl_absorpt_correction_T_max     ?
_diffrn_ambient_temperature     173(2)
_diffrn_radiation_type     MoK\a
_diffrn_radiation_wavelength     0.71073
_diffrn_measurement_device_type     'Nonius KappaCCD'
_diffrn_measurement_method     '\f and \w scan'
_diffrn_detector_area_resol_mean     ?
_diffrn_reflns_number     3862
_diffrn_reflns_av_R_equivalents     ?
_diffrn_reflns_theta_min     3.207
_diffrn_reflns_theta_max     27.472
_diffrn_reflns_theta_full     25.242
_diffrn_measured_fraction_theta_max     0.997
_diffrn_measured_fraction_theta_full     0.997
_diffrn_reflns_limit_h_min     -6
_diffrn_reflns_limit_h_max     6
_diffrn_reflns_limit_k_min     -21
_diffrn_reflns_limit_k_max     21
_diffrn_reflns_limit_l_min     -25
_diffrn_reflns_limit_l_max     25
_refine_special_details     ?
_reflns_number_total     3862
_reflns_number_gt     2236
_reflns_threshold_expression     'I > 2\s(I)'
_refine_ls_structure_factor_coef     Fsqd
_refine_ls_matrix_type     full
_refine_ls_R_factor_all     0.1447
_refine_ls_R_factor_gt     0.0680
_refine_ls_wR_factor_gt     0.1136
_refine_ls_wR_factor_ref     0.1394
_refine_ls_goodness_of_fit_ref     1.029
_refine_ls_restrained_S_all     1.029
_refine_ls_number_reflns     3862
_refine_ls_number_parameters     236
_refine_ls_number_restraints     1
_refine_ls_hydrogen_treatment     constr
_refine_ls_weighting_scheme     calc
_refine_ls_weighting_details
              'w=1/[\s^2^(Fo^2^)+(0.0478P)^2^+0.3939P] where P=(Fo^2^+2Fc^2^)/3'
_atom_sites_solution_hydrogens     geom
_atom_sites_solution_primary     ?
_atom_sites_solution_secondary     difmap
_refine_ls_shift/su_max     0.000
_refine_ls_shift/su_mean     0.000
_refine_diff_density_max     0.173
_refine_diff_density_min     -0.188
_refine_ls_extinction_method     none
_refine_ls_extinction_coef     ?
_refine_ls_abs_structure_details     ?
_refine_ls_abs_structure_Flack     ?
loop_
    _atom_type_symbol
    _atom_type_description
    _atom_type_scat_dispersion_real
    _atom_type_scat_dispersion_imag
    _atom_type_scat_source
    'C' 'C' 0.0033 0.0016
                         'International Tables Vol C Tables 4.2.6.8 and 6.1.1.4'
    'H' 'H' 0.0000 0.0000
                         'International Tables Vol C Tables 4.2.6.8 and 6.1.1.4'
    'N' 'N' 0.0061 0.0033
                         'International Tables Vol C Tables 4.2.6.8 and 6.1.1.4'
    'O' 'O' 0.0106 0.0060
                         'International Tables Vol C Tables 4.2.6.8 and 6.1.1.4'
_computing_data_collection
;
KappaCCD Server Software (Nonius, 1997)
;
_computing_cell_refinement
;
SCALEPACK (Otwinowski & Minor, 1997)
;
_computing_data_reduction
;
DENZO and SCALEPACK (Otwinowski & Minor, 1997)
;
_computing_structure_solution
;
SIR2011 (Burla <i>et al.</i>,  2012)
;
_computing_structure_refinement
;
SHELXL2015 (Sheldrick, 2015)
;
_computing_molecular_graphics
;
ORTEP-3 for Windows (Farrugia, 2012) and Mercury (Macrae <i>et al.</i>,
2008)
;
_computing_publication_material
;
SHELXL2015 (Sheldrick, 2015), PLATON (Spek, 2009) and publCIF
(Westrip, 2010)
;
loop_
    _atom_site_type_symbol
    _atom_site_label
    _atom_site_fract_x
    _atom_site_fract_y
    _atom_site_fract_z
    _atom_site_U_iso_or_equiv
    _atom_site_adp_type
    _atom_site_calc_flag
    _atom_site_occupancy
    _atom_site_disorder_assembly
    _atom_site_disorder_group
    N N1 0.6956(7) 0.7742(2) 0.45545(18) 0.0333(9) Uani d 1 . .
    C C2 0.8449(8) 0.7044(3) 0.4584(2) 0.0317(10) Uani d 1 . .
    N N3 0.8479(7) 0.6500(2) 0.41192(18) 0.0372(9) Uani d 1 . .
    C C4 0.6912(9) 0.6013(3) 0.3061(2) 0.0436(12) Uani d 1 . .
    H H4 0.7956 0.5564 0.3096 0.052 Uiso calc 1 . .
    C C5 0.5358(9) 0.6089(3) 0.2518(2) 0.0476(13) Uani d 1 . .
    H H5 0.5349 0.5690 0.2188 0.057 Uiso calc 1 . .
    C C6 0.3791(11) 0.6756(3) 0.2457(3) 0.0564(15) Uani d 1 . .
    H H6 0.2738 0.6801 0.2086 0.068 Uiso calc 1 . .
    C C7 0.3795(12) 0.7346(3) 0.2939(3) 0.0588(15) Uani d 1 . .
    H H7 0.2750 0.7793 0.2895 0.071 Uiso calc 1 . .
    C C8 0.5362(10) 0.7885(3) 0.4018(3) 0.0435(12) Uani d 1 . .
    C C9 0.6946(8) 0.6604(3) 0.3564(2) 0.0337(11) Uani d 1 . .
    C C10 0.5376(9) 0.7278(3) 0.3501(2) 0.0372(11) Uani d 1 . .
    O O11 0.4054(7) 0.8506(2) 0.40120(19) 0.0653(12) Uani d 1 . .
    C C12 0.7042(8) 0.8360(3) 0.5076(2) 0.0315(10) Uani d 1 . .
    C C13 0.5181(8) 0.8382(3) 0.5557(2) 0.0354(11) Uani d 1 . .
    H H13 0.3953 0.7983 0.5563 0.042 Uiso calc 1 . .
    C C14 0.5143(9) 0.8993(3) 0.6027(2) 0.0372(11) Uani d 1 . .
    H H14 0.3905 0.9002 0.6356 0.045 Uiso calc 1 . .
    C C15 0.6941(8) 0.9595(3) 0.6013(2) 0.0309(10) Uani d 1 . .
    C C16 0.8821(8) 0.9566(3) 0.5533(2) 0.0344(11) Uani d 1 . .
    H H16 1.0059 0.9962 0.5528 0.041 Uiso calc 1 . .
    C C17 0.8859(8) 0.8951(3) 0.5064(2) 0.0339(11) Uani d 1 . .
    H H17 1.0110 0.8936 0.4739 0.041 Uiso calc 1 . .
    O O18 0.6763(7) 1.01968(18) 0.64797(15) 0.0426(8) Uani d 1 . .
    H H18 0.7583 1.0589 0.6356 0.064 Uiso calc 1 . .
    C C19 0.9961(7) 0.6928(3) 0.5188(2) 0.0338(11) Uani d 1 . .
    H H19 0.9602 0.7230 0.5570 0.041 Uiso calc 1 . .
    C C20 1.1845(8) 0.6398(3) 0.5204(2) 0.0341(10) Uani d 1 . .
    H H20 1.2220 0.6133 0.4804 0.041 Uiso calc 1 . .
    C C21 1.3390(9) 0.6191(3) 0.5794(2) 0.0361(11) Uani d 1 . .
    C C22 1.2883(9) 0.6474(3) 0.6437(2) 0.0435(12) Uani d 1 . .
    H H22 1.1527 0.6816 0.6508 0.052 Uiso calc 1 . .
    C C23 1.4371(8) 0.6252(3) 0.6973(3) 0.0498(15) Uani d 1 . .
    H H23 1.4006 0.6441 0.7402 0.060 Uiso calc 1 . .
    C C24 1.6404(9) 0.5748(3) 0.6875(3) 0.0512(14) Uani d 1 . .
    H H24 1.7421 0.5605 0.7235 0.061 Uiso calc 1 . .
    C C25 1.6909(10) 0.5460(3) 0.6243(3) 0.0496(13) Uani d 1 . .
    H H25 1.8265 0.5117 0.6176 0.060 Uiso calc 1 . .
    C C26 1.5421(9) 0.5676(3) 0.5706(2) 0.0399(12) Uani d 1 . .
    H H26 1.5779 0.5475 0.5280 0.048 Uiso calc 1 . .
loop_
    _atom_site_aniso_label
    _atom_site_aniso_U_11
    _atom_site_aniso_U_22
    _atom_site_aniso_U_33
    _atom_site_aniso_U_12
    _atom_site_aniso_U_13
    _atom_site_aniso_U_23
    N1 0.0351(19) 0.030(2) 0.035(2) 0.0014(17) -0.0054(19) -0.0034(17)
    C2 0.031(2) 0.027(2) 0.037(3) 0.003(2) -0.004(2) -0.002(2)
    N3 0.041(2) 0.033(2) 0.037(2) 0.0064(18) -0.0066(19) -0.0067(19)
    C4 0.050(3) 0.038(3) 0.042(3) 0.003(2) -0.001(3) -0.007(2)
    C5 0.052(3) 0.051(4) 0.040(3) -0.011(3) -0.001(3) -0.013(3)
    C6 0.066(3) 0.065(4) 0.038(3) -0.002(3) -0.017(3) -0.007(3)
    C7 0.067(3) 0.059(4) 0.050(3) 0.012(3) -0.021(3) -0.003(3)
    C8 0.045(3) 0.041(3) 0.043(3) 0.004(3) -0.012(3) -0.001(2)
    C9 0.036(2) 0.034(3) 0.031(3) -0.001(2) -0.004(2) -0.002(2)
    C10 0.044(2) 0.038(3) 0.030(3) 0.004(2) -0.006(2) -0.001(2)
    O11 0.081(3) 0.055(3) 0.060(3) 0.029(2) -0.030(2) -0.010(2)
    C12 0.031(2) 0.031(3) 0.032(3) 0.003(2) -0.003(2) -0.003(2)
    C13 0.036(2) 0.029(3) 0.041(3) -0.009(2) -0.001(2) 0.004(2)
    C14 0.039(2) 0.037(3) 0.036(3) -0.002(2) 0.006(2) 0.003(2)
    C15 0.040(2) 0.027(3) 0.026(2) -0.003(2) -0.003(2) 0.001(2)
    C16 0.034(2) 0.033(3) 0.036(3) -0.007(2) 0.001(2) 0.000(2)
    C17 0.032(2) 0.036(3) 0.034(3) -0.001(2) 0.004(2) 0.001(2)
    O18 0.062(2) 0.0355(19) 0.0304(17) -0.0100(17) 0.0041(16) -0.0058(16)
    C19 0.038(2) 0.029(3) 0.034(3) -0.002(2) -0.006(2) -0.002(2)
    C20 0.040(2) 0.027(2) 0.035(3) -0.002(2) -0.005(2) 0.000(2)
    C21 0.037(2) 0.030(3) 0.041(3) -0.007(2) -0.012(2) 0.001(2)
    C22 0.041(3) 0.045(3) 0.044(3) -0.003(2) -0.008(2) -0.004(3)
    C23 0.054(3) 0.060(4) 0.036(3) -0.010(3) -0.009(2) 0.002(3)
    C24 0.047(3) 0.060(4) 0.047(4) -0.009(3) -0.018(2) 0.011(3)
    C25 0.038(3) 0.051(3) 0.059(4) 0.001(2) -0.007(3) 0.016(3)
    C26 0.039(2) 0.040(3) 0.041(3) -0.001(2) -0.003(2) 0.003(2)
_geom_special_details
;
 All esds (except the esd in the dihedral angle between two l.s. planes)
 are estimated using the full covariance matrix.  The cell esds are taken
 into account individually in the estimation of esds in distances, angles
 and torsion angles; correlations between esds in cell parameters are only
 used when they are defined by crystal symmetry.  An approximate (isotropic)
 treatment of cell esds is used for estimating esds involving l.s. planes.
;
loop_
    _geom_bond_atom_site_label_1
    _geom_bond_atom_site_label_2
    _geom_bond_site_symmetry_2
    _geom_bond_distance
    _geom_bond_publ_flag
    N1 C8 . 1.385(6) ?
    N1 C2 . 1.404(5) ?
    N1 C12 . 1.455(5) ?
    C2 N3 . 1.289(5) ?
    C2 C19 . 1.459(6) ?
    N3 C9 . 1.385(5) ?
    C4 C5 . 1.368(7) ?
    C4 C9 . 1.398(6) ?
    C4 H4 . 0.9300 ?
    C5 C6 . 1.390(7) ?
    C5 H5 . 0.9300 ?
    C6 C7 . 1.367(7) ?
    C6 H6 . 0.9300 ?
    C7 C10 . 1.406(7) ?
    C7 H7 . 0.9300 ?
    C8 O11 . 1.241(6) ?
    C8 C10 . 1.436(6) ?
    C9 C10 . 1.400(6) ?
    C12 C17 . 1.378(6) ?
    C12 C13 . 1.381(6) ?
    C13 C14 . 1.377(6) ?
    C13 H13 . 0.9300 ?
    C14 C15 . 1.383(6) ?
    C14 H14 . 0.9300 ?
    C15 O18 . 1.364(5) ?
    C15 C16 . 1.387(6) ?
    C16 C17 . 1.379(6) ?
    C16 H16 . 0.9300 ?
    C17 H17 . 0.9300 ?
    O18 H18 . 0.8200 ?
    C19 C20 . 1.335(6) ?
    C19 H19 . 0.9300 ?
    C20 C21 . 1.475(6) ?
    C20 H20 . 0.9300 ?
    C21 C22 . 1.389(6) ?
    C21 C26 . 1.390(6) ?
    C22 C23 . 1.379(6) ?
    C22 H22 . 0.9300 ?
    C23 C24 . 1.382(7) ?
    C23 H23 . 0.9300 ?
    C24 C25 . 1.370(7) ?
    C24 H24 . 0.9300 ?
    C25 C26 . 1.378(7) ?
    C25 H25 . 0.9300 ?
    C26 H26 . 0.9300 ?
loop_
    _geom_angle_atom_site_label_1
    _geom_angle_atom_site_label_2
    _geom_angle_atom_site_label_3
    _geom_angle_site_symmetry_1
    _geom_angle_site_symmetry_3
    _geom_angle
    _geom_angle_publ_flag
    C8 N1 C2 . . 121.5(4) ?
    C8 N1 C12 . . 116.7(4) ?
    C2 N1 C12 . . 121.8(3) ?
    N3 C2 N1 . . 123.3(4) ?
    N3 C2 C19 . . 119.4(4) ?
    N1 C2 C19 . . 117.3(4) ?
    C2 N3 C9 . . 118.6(4) ?
    C5 C4 C9 . . 120.6(5) ?
    C5 C4 H4 . . 119.7 ?
    C9 C4 H4 . . 119.7 ?
    C4 C5 C6 . . 120.6(5) ?
    C4 C5 H5 . . 119.7 ?
    C6 C5 H5 . . 119.7 ?
    C7 C6 C5 . . 120.2(5) ?
    C7 C6 H6 . . 119.9 ?
    C5 C6 H6 . . 119.9 ?
    C6 C7 C10 . . 120.1(5) ?
    C6 C7 H7 . . 119.9 ?
    C10 C7 H7 . . 119.9 ?
    O11 C8 N1 . . 119.7(5) ?
    O11 C8 C10 . . 124.9(5) ?
    N1 C8 C10 . . 115.5(4) ?
    N3 C9 C4 . . 119.4(4) ?
    N3 C9 C10 . . 121.7(4) ?
    C4 C9 C10 . . 118.9(4) ?
    C9 C10 C7 . . 119.7(4) ?
    C9 C10 C8 . . 119.5(4) ?
    C7 C10 C8 . . 120.7(5) ?
    C17 C12 C13 . . 120.1(4) ?
    C17 C12 N1 . . 120.4(4) ?
    C13 C12 N1 . . 119.3(4) ?
    C14 C13 C12 . . 120.1(4) ?
    C14 C13 H13 . . 120.0 ?
    C12 C13 H13 . . 120.0 ?
    C13 C14 C15 . . 120.1(4) ?
    C13 C14 H14 . . 119.9 ?
    C15 C14 H14 . . 119.9 ?
    O18 C15 C14 . . 117.4(4) ?
    O18 C15 C16 . . 123.0(4) ?
    C14 C15 C16 . . 119.6(4) ?
    C17 C16 C15 . . 120.1(4) ?
    C17 C16 H16 . . 119.9 ?
    C15 C16 H16 . . 119.9 ?
    C12 C17 C16 . . 120.0(4) ?
    C12 C17 H17 . . 120.0 ?
    C16 C17 H17 . . 120.0 ?
    C15 O18 H18 . . 109.5 ?
    C20 C19 C2 . . 121.6(4) ?
    C20 C19 H19 . . 119.2 ?
    C2 C19 H19 . . 119.2 ?
    C19 C20 C21 . . 126.5(4) ?
    C19 C20 H20 . . 116.8 ?
    C21 C20 H20 . . 116.8 ?
    C22 C21 C26 . . 118.3(4) ?
    C22 C21 C20 . . 123.1(4) ?
    C26 C21 C20 . . 118.7(4) ?
    C23 C22 C21 . . 120.6(5) ?
    C23 C22 H22 . . 119.7 ?
    C21 C22 H22 . . 119.7 ?
    C22 C23 C24 . . 120.3(5) ?
    C22 C23 H23 . . 119.9 ?
    C24 C23 H23 . . 119.9 ?
    C25 C24 C23 . . 119.6(5) ?
    C25 C24 H24 . . 120.2 ?
    C23 C24 H24 . . 120.2 ?
    C24 C25 C26 . . 120.4(5) ?
    C24 C25 H25 . . 119.8 ?
    C26 C25 H25 . . 119.8 ?
    C25 C26 C21 . . 120.8(5) ?
    C25 C26 H26 . . 119.6 ?
    C21 C26 H26 . . 119.6 ?
loop_
    _geom_torsion_atom_site_label_1
    _geom_torsion_atom_site_label_2
    _geom_torsion_atom_site_label_3
    _geom_torsion_atom_site_label_4
    _geom_torsion_site_symmetry_1
    _geom_torsion_site_symmetry_2
    _geom_torsion_site_symmetry_3
    _geom_torsion_site_symmetry_4
    _geom_torsion
    _geom_torsion_publ_flag
    C8 N1 C2 N3 . . . . 1.2(7) ?
    C12 N1 C2 N3 . . . . -177.5(4) ?
    C8 N1 C2 C19 . . . . -176.7(4) ?
    C12 N1 C2 C19 . . . . 4.7(6) ?
    N1 C2 N3 C9 . . . . -0.6(6) ?
    C19 C2 N3 C9 . . . . 177.1(4) ?
    C9 C4 C5 C6 . . . . 0.2(8) ?
    C4 C5 C6 C7 . . . . 0.2(9) ?
    C5 C6 C7 C10 . . . . -0.3(9) ?
    C2 N1 C8 O11 . . . . 179.4(5) ?
    C12 N1 C8 O11 . . . . -1.9(7) ?
    C2 N1 C8 C10 . . . . -0.7(6) ?
    C12 N1 C8 C10 . . . . 178.0(4) ?
    C2 N3 C9 C4 . . . . -178.7(4) ?
    C2 N3 C9 C10 . . . . -0.3(6) ?
    C5 C4 C9 N3 . . . . 178.0(4) ?
    C5 C4 C9 C10 . . . . -0.5(7) ?
    N3 C9 C10 C7 . . . . -178.0(5) ?
    C4 C9 C10 C7 . . . . 0.4(7) ?
    N3 C9 C10 C8 . . . . 0.7(7) ?
    C4 C9 C10 C8 . . . . 179.1(4) ?
    C6 C7 C10 C9 . . . . 0.0(8) ?
    C6 C7 C10 C8 . . . . -178.7(5) ?
    O11 C8 C10 C9 . . . . 179.8(5) ?
    N1 C8 C10 C9 . . . . -0.2(6) ?
    O11 C8 C10 C7 . . . . -1.6(8) ?
    N1 C8 C10 C7 . . . . 178.5(5) ?
    C8 N1 C12 C17 . . . . -95.4(5) ?
    C2 N1 C12 C17 . . . . 83.3(5) ?
    C8 N1 C12 C13 . . . . 80.1(5) ?
    C2 N1 C12 C13 . . . . -101.2(5) ?
    C17 C12 C13 C14 . . . . -0.3(6) ?
    N1 C12 C13 C14 . . . . -175.8(4) ?
    C12 C13 C14 C15 . . . . 1.1(7) ?
    C13 C14 C15 O18 . . . . 178.2(4) ?
    C13 C14 C15 C16 . . . . -1.8(7) ?
    O18 C15 C16 C17 . . . . -178.4(4) ?
    C14 C15 C16 C17 . . . . 1.6(7) ?
    C13 C12 C17 C16 . . . . 0.1(6) ?
    N1 C12 C17 C16 . . . . 175.5(4) ?
    C15 C16 C17 C12 . . . . -0.7(7) ?
    N3 C2 C19 C20 . . . . 17.8(7) ?
    N1 C2 C19 C20 . . . . -164.3(4) ?
    C2 C19 C20 C21 . . . . -175.8(4) ?
    C19 C20 C21 C22 . . . . 6.9(7) ?
    C19 C20 C21 C26 . . . . -174.5(4) ?
    C26 C21 C22 C23 . . . . 0.4(7) ?
    C20 C21 C22 C23 . . . . 179.0(4) ?
    C21 C22 C23 C24 . . . . 0.5(7) ?
    C22 C23 C24 C25 . . . . -1.0(7) ?
    C23 C24 C25 C26 . . . . 0.6(8) ?
    C24 C25 C26 C21 . . . . 0.3(7) ?
    C22 C21 C26 C25 . . . . -0.8(7) ?
    C20 C21 C26 C25 . . . . -179.5(4) ?
loop_
    _geom_hbond_atom_site_label_d
    _geom_hbond_atom_site_label_h
    _geom_hbond_atom_site_label_a
    _geom_hbond_site_symmetry_d
    _geom_hbond_site_symmetry_h
    _geom_hbond_site_symmetry_a
    _geom_hbond_distance_dh
    _geom_hbond_distance_ha
    _geom_hbond_distance_da
    _geom_hbond_angle_dha
    _geom_hbond_publ_flag
    O18 H18 O11 ? ? 2_576 0.82 1.84 2.654(5) 172 yes
    C4 H4 Cg4 ? ? 2_466 0.94 2.96 3.829(5) 157 yes
    C16 H16 Cg3 ? ? 2_576 0.94 2.95 3.646(5) 133 yes
_shelx_hkl_file
;
   0   0   3   -2.10    1.20   1
   0   0   4   98.90    4.90   1
   0   0   5    2.40    1.40   1
   0   0   6   68.50    3.40   1
   0   0   7   -5.50    3.30   1
   0   0   8   28.60    2.30   1
   0   0   9    0.90    1.70   1
   0   0  10    7.30    2.50   1
   0   0  11   -0.10    1.80   1
   0   0  12   11.10    2.20   1
   0   0  13   -2.50    2.50   1
   0   0  14    4.00    1.90   1
   0   0  15   -1.50    2.10   1
   0   0  16    0.40    3.00   1
   0   0  17    2.70    2.70   1
   0   0  18   78.60    7.90   1
   0   0  19   -0.90    6.00   1
   0   0  20  343.90   23.40   1
   0   0  21    1.50    4.20   1
   0   0  22   -6.20    6.40   1
   0   0  23   -2.20    6.60   1
   0   0  24    2.00    4.90   1
   0   0  25   10.80    5.40   1
   0   1   3  455.60   12.60   1
   0   1   4   32.50    1.50   1
   0   1   5  329.60    7.50   1
   0   1   6  111.60    3.00   1
   0   1   7  114.50    3.70   1
   0   1   8   48.20    1.80   1
   0   1   9   35.20    1.60   1
   0   1  10    7.70    1.30   1
   0   1  11   11.30    1.30   1
   0   1  12    6.10    1.50   1
   0   1  13   10.60    1.50   1
   0   1  14    0.50    1.50   1
   0   1  15   65.00    2.90   1
   0   1  16   22.30    2.10   1
   0   1  17   22.20    2.20   1
   0   1  18  254.30   11.20   1
   0   1  19  192.60   10.70   1
   0   1  20   50.40    5.50   1
   0   1  21   28.40    4.50   1
   0   1  22    3.90    3.50   1
   0   1  23    3.60    3.90   1
   0   1  24   -7.00    3.50   1
   0   1  25   16.50    5.20   1
   0   2   2  166.40    8.60   1
   0   2   3  231.80    5.20   1
   0   2   4  595.80   17.70   1
   0   2   5  270.40    6.60   1
   0   2   6    0.50    1.20   1
   0   2   7   77.10    2.40   1
   0   2   8   -0.40    1.00   1
   0   2   9   52.10    2.60   1
   0   2  10   10.90    1.30   1
   0   2  11   62.00    3.00   1
   0   2  12    4.90    1.30   1
   0   2  13    0.50    1.30   1
   0   2  14    5.20    1.70   1
   0   2  15   56.30    2.80   1
   0   2  16   39.10    2.60   1
   0   2  17   10.40    2.10   1
   0   2  18    5.20    3.00   1
   0   2  19    2.00    3.00   1
   0   2  20    0.50    3.40   1
   0   2  21   20.80    3.40   1
   0   2  22    1.00    3.60   1
   0   2  23    6.40    4.50   1
   0   2  24    4.60    4.30   1
   0   2  25   17.60    5.70   1
   0   3   0    2.40    2.20   1
   0   3   1  316.30    7.40   1
   0   3   2 2584.10   98.50   1
   0   3   3  537.90   20.30   1
   0   3   4  335.00    8.30   1
   0   3   5   66.10    2.40   1
   0   3   6  193.40    4.70   1
   0   3   7  144.50    3.80   1
   0   3   8   19.20    1.60   1
   0   3   9  196.20    6.20   1
   0   3  10   -0.80    1.60   1
   0   3  11   86.30    3.30   1
   0   3  12    4.30    1.50   1
   0   3  13   40.90    2.20   1
   0   3  14   16.00    2.00   1
   0   3  15    8.60    2.10   1
   0   3  16   -1.50    1.60   1
   0   3  17  236.10    9.00   1
   0   3  18   15.90    3.20   1
   0   3  19    3.50    3.10   1
   0   3  20    2.50    3.10   1
   0   3  21    1.60    3.30   1
   0   3  22    6.00    3.00   1
   0   3  23    9.60    3.80   1
   0   3  24    5.40    4.60   1
   0   3  25   -2.40    4.30   1
   0   4   0 1445.10   45.00   1
   0   4   1  176.70    4.70   1
   0   4   2   15.50    1.50   1
   0   4   3   39.40    2.00   1
   0   4   4  149.10    5.40   1
   0   4   5   39.90    1.80   1
   0   4   6   83.10    3.00   1
   0   4   7   42.10    2.10   1
   0   4   8   62.00    2.80   1
   0   4   9   33.20    1.90   1
   0   4  10  391.10    9.20   1
   0   4  11  202.00    5.80   1
   0   4  12  259.80    7.80   1
   0   4  13  130.90    4.80   1
   0   4  14    1.80    1.60   1
   0   4  15   -0.20    1.60   1
   0   4  16   43.50    3.10   1
   0   4  17   54.00    5.40   1
   0   4  18   51.00    4.30   1
   0   4  19   -3.20    3.60   1
   0   4  20    0.40    2.90   1
   0   4  21   10.10    4.00   1
   0   4  22    1.60    4.00   1
   0   4  23   11.90    4.00   1
   0   4  24    1.80    4.60   1
   0   4  25    6.80    4.20   1
   0   5   0    0.40    1.60   1
   0   5   1   73.20    2.40   1
   0   5   2   56.10    2.30   1
   0   5   3  224.90    6.50   1
   0   5   4  325.90    8.40   1
   0   5   5   -1.60    1.80   1
   0   5   6  367.80   10.10   1
   0   5   7  491.60   15.00   1
   0   5   8  584.10   16.00   1
   0   5   9  101.50    3.80   1
   0   5  10   88.40    3.10   1
   0   5  11    4.10    1.40   1
   0   5  12   37.90    2.30   1
   0   5  13   -0.70    1.60   1
   0   5  14   -2.40    1.50   1
   0   5  15   10.80    1.80   1
   0   5  16   44.10    2.70   1
   0   5  17   -2.20    2.70   1
   0   5  18    2.10    2.40   1
   0   5  19    7.00    2.80   1
   0   5  20    1.00    2.80   1
   0   5  21   14.00    4.50   1
   0   5  22    8.70    3.90   1
   0   5  23    0.10    3.70   1
   0   5  24    9.80    5.20   1
   0   5  25   -0.10    3.90   1
   0   6   0  101.40    4.30   1
   0   6   1    1.00    1.40   1
   0   6   2  197.10    4.90   1
   0   6   3   -0.10    1.10   1
   0   6   4   58.70    2.80   1
   0   6   5   24.50    1.90   1
   0   6   6    0.10    1.30   1
   0   6   7   44.00    2.40   1
   0   6   8  283.80    8.30   1
   0   6   9   30.40    2.30   1
   0   6  10   73.40    3.40   1
   0   6  11    3.80    2.20   1
   0   6  12   49.40    3.30   1
   0   6  13   10.00    1.90   1
   0   6  14   13.80    1.80   1
   0   6  15    0.30    1.90   1
   0   6  16   33.20    2.80   1
   0   6  17   21.60    3.90   1
   0   6  18    3.60    3.20   1
   0   6  19   11.20    3.50   1
   0   6  20    4.40    4.30   1
   0   6  21    1.00    3.80   1
   0   6  22   -1.60    3.40   1
   0   6  23   -7.90    3.80   1
   0   6  24    7.10    4.80   1
   0   7   0    2.40    2.10   1
   0   7   1   -0.80    1.40   1
   0   7   2    3.30    1.30   1
   0   7   3    8.20    1.60   1
   0   7   4   12.00    2.00   1
   0   7   5  104.10    3.90   1
   0   7   6  279.30    6.50   1
   0   7   7    5.40    1.60   1
   0   7   8   11.50    2.10   1
   0   7   9   22.70    1.90   1
   0   7  10   46.90    3.00   1
   0   7  11    2.70    1.90   1
   0   7  12    2.60    2.20   1
   0   7  13    6.40    2.20   1
   0   7  14   27.60    2.90   1
   0   7  15   11.70    2.00   1
   0   7  16   19.90    3.40   1
   0   7  17    8.30    2.70   1
   0   7  18    4.70    2.80   1
   0   7  19    2.00    3.40   1
   0   7  20   11.30    3.80   1
   0   7  21    0.30    3.90   1
   0   7  22   10.00    4.40   1
   0   7  23   -0.40    3.80   1
   0   7  24    7.90    4.10   1
   0   8   0   17.90    2.00   1
   0   8   1   90.20    3.10   1
   0   8   2   45.30    2.20   1
   0   8   3  115.40    3.20   1
   0   8   4   13.90    1.50   1
   0   8   5  418.00   11.90   1
   0   8   6   10.10    2.00   1
   0   8   7    1.60    1.60   1
   0   8   8    0.60    1.50   1
   0   8   9   95.00    3.40   1
   0   8  10   16.00    2.20   1
   0   8  11   23.50    2.50   1
   0   8  12    1.00    2.00   1
   0   8  13    0.30    2.60   1
   0   8  14   14.40    2.20   1
   0   8  15   18.10    3.10   1
   0   8  16   20.10    3.70   1
   0   8  17    1.50    3.20   1
   0   8  18   13.40    3.50   1
   0   8  19    2.20    2.90   1
   0   8  20    6.70    4.20   1
   0   8  21    2.20    3.60   1
   0   8  22    0.50    3.80   1
   0   8  23    1.40    4.50   1
   0   9   0   -0.70    1.70   1
   0   9   1    3.10    1.40   1
   0   9   2   33.40    2.10   1
   0   9   3    5.20    1.20   1
   0   9   4   18.80    1.80   1
   0   9   5   70.10    3.30   1
   0   9   6   34.20    1.20   1
   0   9   7  131.60    4.50   1
   0   9   8    4.30    1.40   1
   0   9   9   -1.30    1.60   1
   0   9  10    7.30    1.50   1
   0   9  11    2.90    1.50   1
   0   9  12    4.10    1.60   1
   0   9  13    0.70    2.10   1
   0   9  14   24.20    3.30   1
   0   9  15    3.00    3.40   1
   0   9  16    8.30    3.00   1
   0   9  17    3.40    2.40   1
   0   9  18    2.10    3.30   1
   0   9  19    0.30    3.00   1
   0   9  20    4.10    3.40   1
   0   9  21   -5.00    3.80   1
   0   9  22   -0.30    3.60   1
   0   9  23   -1.90    4.00   1
   0  10   0   88.10    4.30   1
   0  10   1   26.90    1.90   1
   0  10   2   15.10    1.60   1
   0  10   3   42.10    2.40   1
   0  10   4  166.20    6.00   1
   0  10   5    4.80    2.00   1
   0  10   6   23.70    2.00   1
   0  10   7    1.20    1.70   1
   0  10   8    0.70    1.60   1
   0  10   9   37.10    2.60   1
   0  10  10    2.80    1.90   1
   0  10  11    3.10    2.30   1
   0  10  12    1.90    1.70   1
   0  10  13    2.10    3.40   1
   0  10  14   30.50    4.70   1
   0  10  15   -4.80    2.70   1
   0  10  16   -2.30    2.70   1
   0  10  17   -0.60    3.30   1
   0  10  18    1.00    3.60   1
   0  10  19    1.90    4.20   1
   0  10  20   -4.60    3.60   1
   0  10  21   -0.60    3.80   1
   0  10  22    3.70    4.10   1
   0  11   0    1.70    4.20   1
   0  11   1    4.90    1.40   1
   0  11   2   -1.30    1.30   1
   0  11   3   28.00    2.00   1
   0  11   4    6.50    1.60   1
   0  11   5   10.60    1.80   1
   0  11   6   46.80    3.20   1
   0  11   7   52.40    3.50   1
   0  11   8  109.90    4.60   1
   0  11   9   13.20    1.00   1
   0  11  10    3.60    1.70   1
   0  11  11   -0.60    1.70   1
   0  11  12   34.80    4.70   1
   0  11  13   51.40    5.40   1
   0  11  14   21.30    3.50   1
   0  11  15    9.50    3.30   1
   0  11  16    3.60    3.60   1
   0  11  17   13.30    3.80   1
   0  11  18    6.00    4.80   1
   0  11  19   -0.20    4.30   1
   0  11  20   -1.20    3.80   1
   0  11  21    4.10    3.80   1
   0  11  22   -4.80    4.40   1
   0  12   0   22.90    3.10   1
   0  12   1   20.30    1.90   1
   0  12   2   43.50    2.80   1
   0  12   3    0.80    1.30   1
   0  12   4    3.10    1.40   1
   0  12   5   82.90    4.70   1
   0  12   6   22.40    2.50   1
   0  12   7    5.60    2.70   1
   0  12   8    3.00    1.60   1
   0  12   9    1.10    2.00   1
   0  12  10    2.40    0.70   1
   0  12  11   17.60    1.50   1
   0  12  12    6.90    3.20   1
   0  12  13   15.90    3.40   1
   0  12  14   24.20    4.10   1
   0  12  15   73.70    6.50   1
   0  12  16    8.10    4.70   1
   0  12  17    4.40    3.20   1
   0  12  18    2.40    3.50   1
   0  12  19   -4.70    4.10   1
   0  12  20   -3.90    3.70   1
   0  12  21    4.30    4.40   1
   0  13   0    2.50    2.10   1
   0  13   1    0.10    1.70   1
   0  13   2    4.70    1.60   1
   0  13   3   84.90    3.70   1
   0  13   4   82.00    4.20   1
   0  13   5   11.60    2.20   1
   0  13   6   -0.80    1.90   1
   0  13   7    5.00    2.10   1
   0  13   8   13.00    3.20   1
   0  13   9   -1.80    2.60   1
   0  13  10    2.20    2.60   1
   0  13  11    0.70    2.90   1
   0  13  12   16.30    1.40   1
   0  13  13   18.80    2.10   1
   0  13  14    2.50    3.50   1
   0  13  15   -4.90    3.10   1
   0  13  16   45.60    6.30   1
   0  13  17    7.20    3.90   1
   0  13  18    3.00    4.70   1
   0  13  19   -6.30    4.50   1
   0  13  20   -1.70    4.30   1
   0  14   0   -1.20    2.10   1
   0  14   1   28.70    2.50   1
   0  14   2   10.40    2.00   1
   0  14   3    2.70    2.00   1
   0  14   4   19.80    2.70   1
   0  14   5   -0.50    3.10   1
   0  14   6   -6.40    5.30   1
   0  14   7    5.90    3.40   1
   0  14   8   28.30    6.10   1
   0  14   9    2.60    3.40   1
   0  14  10   -0.60    3.20   1
   0  14  11    4.90    2.90   1
   0  14  12    3.90    3.00   1
   0  14  13   -3.40    2.90   1
   0  14  14    3.20    3.20   1
   0  14  15   18.40    5.00   1
   0  14  16   23.40    5.40   1
   0  14  17   28.80    6.40   1
   0  14  18    9.40    5.10   1
   0  14  19    7.90    4.30   1
   0  15   0    1.00    4.00   1
   0  15   1  206.90    6.70   1
   0  15   2  168.80   10.30   1
   0  15   3  144.70    9.10   1
   0  15   4   37.60    5.10   1
   0  15   5   -3.70    4.70   1
   0  15   6   -5.30    3.50   1
   0  15   7    4.60    6.10   1
   0  15   8   10.80    4.50   1
   0  15   9   -2.80    2.80   1
   0  15  10    0.40    3.40   1
   0  15  11    4.80    3.90   1
   0  15  12    5.40    3.50   1
   0  15  13   -9.00    4.50   1
   0  15  14   11.50    3.80   1
   0  15  15    3.80    3.40   1
   0  15  16   -4.50    4.40   1
   0  15  17    6.50    4.60   1
   0  15  18    6.10    5.80   1
   0  16   0  108.20    9.90   1
   0  16   1  115.00    8.80   1
   0  16   2   15.50    3.40   1
   0  16   3    2.20    3.00   1
   0  16   4   37.00    7.50   1
   0  16   5   -0.60    4.30   1
   0  16   6   -3.80    5.40   1
   0  16   7    5.90    4.80   1
   0  16   8    4.30    4.10   1
   0  16   9    6.40    4.30   1
   0  16  10    3.50    2.80   1
   0  16  11   -0.90    4.10   1
   0  16  12   -3.50    4.10   1
   0  16  13   11.60    4.00   1
   0  16  14   -0.40    3.90   1
   0  16  15    7.50    5.10   1
   0  16  16    6.80    5.00   1
   0  16  17    9.80    6.70   1
   0  17   0   -4.90    5.70   1
   0  17   1   -2.10    3.40   1
   0  17   2   -0.80    3.40   1
   0  17   3   29.40    4.70   1
   0  17   4   21.50    5.00   1
   0  17   5   30.70    5.40   1
   0  17   6   12.60    5.70   1
   0  17   7    7.10    5.60   1
   0  17   8   -1.00    4.40   1
   0  17   9    4.20    3.40   1
   0  17  10    1.90    3.70   1
   0  17  11    9.70    4.30   1
   0  17  12   -1.90    3.60   1
   0  17  13    2.10    3.80   1
   0  17  14   -4.30    4.50   1
   0  17  15    9.00    5.10   1
   0  18   0   27.30    5.30   1
   0  18   1   17.50    4.30   1
   0  18   2    0.60    4.00   1
   0  18   3   44.90    5.90   1
   0  18   4    4.90    6.00   1
   0  18   5   26.50    7.50   1
   0  18   6   -3.10    4.90   1
   0  18   7   30.20    6.60   1
   0  18   8    1.20    4.70   1
   0  18   9   -0.50    4.30   1
   0  18  10    6.90    5.10   1
   0  18  11   -3.20    5.20   1
   0  18  12    5.60    5.10   1
   0  18  13    3.90    5.50   1
   0  18  14    4.80    6.30   1
   0  19   0    3.80    6.00   1
   0  19   1   11.30    5.30   1
   0  19   2    4.20    3.50   1
   0  19   3   11.30    8.20   1
   0  19   4    5.70    6.30   1
   0  19   5    3.70    6.70   1
   0  19   6    3.60    8.30   1
   0  19   7   -5.70    5.70   1
   0  19   8   30.20    7.70   1
   0  19   9    6.70    3.90   1
   0  19  10   14.10    5.50   1
   0  19  11   24.20    6.70   1
   0  20   0   28.50    6.30   1
   0  20   1    9.10    5.20   1
   0  20   2   14.30    4.40   1
   0  20   3    3.00    7.90   1
   0  20   4   -5.30    5.40   1
   0  20   5   18.70    6.80   1
   0  20   6    7.70    6.00   1
   0  20   7   17.90    8.90   1
   0  20   8   10.90    4.80   1
   0  20   9   21.50    6.00   1
   0  21   0   -3.80    5.20   1
   0  21   1    3.40    5.00   1
   0  21   2   -0.50    5.80   1
   0  21   3   -9.50    4.90   1
   0  21   4   -8.10    8.20   1
   0  21   5   -4.20    6.00   1
   1   0   0   -0.40    0.50   1
   1   0   1   70.90    2.10   1
   1   0   2   -0.70    0.90   1
   1   0   3  544.10   13.10   1
   1   0   4   -0.60    1.20   1
   1   0   5  103.40    2.90   1
   1   0   6    0.30    1.10   1
   1   0   7  303.80    8.60   1
   1   0   8   -0.70    1.10   1
   1   0   9  395.30   10.00   1
   1   0  10    0.20    1.30   1
   1   0  11   23.90    1.80   1
   1   0  12   -0.20    1.40   1
   1   0  13   89.20    3.40   1
   1   0  14    0.30    1.30   1
   1   0  15   14.00    2.20   1
   1   0  16    1.10    1.60   1
   1   0  17   -0.50    1.90   1
   1   0  18   -2.90    3.10   1
   1   0  19   42.50    3.70   1
   1   0  20    1.30    3.70   1
   1   0  21   53.80    5.60   1
   1   0  22    2.30    3.30   1
   1   0  23   12.40    4.80   1
   1   0  24    4.40    3.80   1
   1   0  25   16.80    4.90   1
   1   1   0    0.80    0.60   1
   1   1   1  896.00   27.70   1
  -1  -1  -1  930.60   32.90   1
   1   1   2 1203.60   53.60   1
  -1  -1  -2 1219.00   38.90   1
   1   1   3 1216.90   37.90   1
  -1  -1  -3 1220.80   41.10   1
   1   1   4  106.20    3.40   1
  -1  -1  -4  107.60    2.90   1
   1   1   5  257.80    6.30   1
  -1  -1  -5  256.40    7.50   1
   1   1   6  146.20    4.10   1
  -1  -1  -6  139.30    4.20   1
   1   1   7  162.70    4.50   1
  -1  -1  -7  165.60    4.40   1
   1   1   8  107.50    3.20   1
  -1  -1  -8  110.90    3.00   1
   1   1   9   16.70    1.60   1
  -1  -1  -9   19.90    1.50   1
   1   1  10   60.00    2.20   1
  -1  -1 -10   59.40    2.50   1
   1   1  11    8.30    1.40   1
  -1  -1 -11    7.90    1.40   1
   1   1  12    1.00    1.50   1
  -1  -1 -12   -0.10    1.30   1
   1   1  13   13.00    1.60   1
  -1  -1 -13   17.30    1.90   1
   1   1  14   68.30    3.10   1
  -1  -1 -14   73.70    3.40   1
   1   1  15    2.80    1.70   1
  -1  -1 -15    6.70    2.00   1
   1   1  16   38.70    2.60   1
  -1  -1 -16   37.50    2.40   1
   1   1  17   21.30    2.90   1
  -1  -1 -17   16.60    2.50   1
   1   1  18   27.50    3.60   1
  -1  -1 -18   39.80    4.20   1
   1   1  19   29.60    3.70   1
  -1  -1 -19   33.90    4.70   1
   1   1  20    1.90    3.10   1
  -1  -1 -20    1.40    3.70   1
   1   1  21   57.00    5.70   1
  -1  -1 -21   38.60    4.90   1
   1   1  22   46.10    5.60   1
  -1  -1 -22   50.50    4.60   1
   1   1  23   12.90    5.00   1
  -1  -1 -23   11.00    4.90   1
   1   1  24    0.70    3.40   1
  -1  -1 -24    5.70    5.20   1
   1   1  25    2.10    4.00   1
  -1  -1 -25    5.00    3.70   1
   1   2   0   93.00    2.40   1
   1   2   1 1088.40   28.90   1
  -1  -2  -1 1152.10   34.70   1
   1   2   2 1741.70   90.80   1
  -1  -2  -2 1776.80   59.50   1
   1   2   3 1494.20   42.70   1
  -1  -2  -3 1477.00   42.10   1
   1   2   4  979.30   26.00   1
  -1  -2  -4 1014.40   26.20   1
   1   2   5  180.40    4.20   1
  -1  -2  -5  177.70    5.00   1
   1   2   6  114.20    3.70   1
  -1  -2  -6  117.80    3.20   1
   1   2   7   70.20    2.70   1
  -1  -2  -7   69.90    2.60   1
   1   2   8  124.00    3.50   1
  -1  -2  -8  124.00    4.20   1
   1   2   9  219.70    5.90   1
  -1  -2  -9  214.10    5.70   1
   1   2  10  125.20    4.10   1
  -1  -2 -10  119.30    4.00   1
   1   2  11   20.80    1.60   1
  -1  -2 -11   21.10    1.60   1
   1   2  12   27.30    1.80   1
  -1  -2 -12   26.30    1.90   1
   1   2  13   35.40    2.20   1
  -1  -2 -13   33.50    2.20   1
   1   2  14   55.30    2.90   1
  -1  -2 -14   58.40    3.00   1
   1   2  15   44.00    2.70   1
  -1  -2 -15   53.70    3.10   1
   1   2  16  108.90    4.40   1
  -1  -2 -16  122.30    5.50   1
   1   2  17   28.30    2.80   1
  -1  -2 -17   29.60    3.10   1
   1   2  18   56.50    4.80   1
  -1  -2 -18   47.20    4.30   1
   1   2  19   30.60    3.60   1
  -1  -2 -19   31.30    3.70   1
   1   2  20    2.30    2.90   1
  -1  -2 -20   -3.00    2.60   1
   1   2  21    1.80    3.40   1
  -1  -2 -21    5.60    3.20   1
   1   2  22    5.70    4.00   1
  -1  -2 -22    8.90    3.80   1
   1   2  23    4.60    4.50   1
  -1  -2 -23   14.30    5.10   1
   1   2  24    4.00    4.10   1
  -1  -2 -24    5.70    5.60   1
   1   2  25    2.80    4.40   1
  -1  -2 -25   16.40    5.30   1
   1   3   0    2.70    0.90   1
   1   3   1   42.10    1.20   1
  -1  -3  -1   42.40    1.90   1
   1   3   2  561.40   13.80   1
  -1  -3  -2  567.70   14.70   1
   1   3   3  238.80    7.50   1
  -1  -3  -3  257.20    6.00   1
   1   3   4   35.00    2.00   1
  -1  -3  -4   33.30    1.70   1
   1   3   5  115.60    4.30   1
  -1  -3  -5  122.50    3.40   1
   1   3   6  191.50    5.10   1
  -1  -3  -6  190.70    4.60   1
   1   3   7  160.40    4.10   1
  -1  -3  -7  155.60    3.80   1
   1   3   8  343.60    8.20   1
  -1  -3  -8  339.70    8.10   1
   1   3   9   97.80    3.10   1
  -1  -3  -9  109.20    3.70   1
   1   3  10   32.70    1.90   1
  -1  -3 -10   34.80    2.00   1
   1   3  11  169.10    5.00   1
  -1  -3 -11  162.10    5.70   1
   1   3  12   43.00    2.30   1
  -1  -3 -12   44.50    2.40   1
   1   3  13   36.50    2.30   1
  -1  -3 -13   41.10    2.30   1
   1   3  14   43.30    2.70   1
  -1  -3 -14   43.10    2.70   1
   1   3  15   27.60    2.30   1
  -1  -3 -15   25.80    2.00   1
   1   3  16   62.40    3.60   1
  -1  -3 -16   51.60    3.20   1
   1   3  17   19.50    2.60   1
  -1  -3 -17   23.50    2.70   1
   1   3  18   37.50    3.50   1
  -1  -3 -18   33.40    4.10   1
   1   3  19   17.50    3.40   1
  -1  -3 -19   20.20    3.10   1
   1   3  20   37.60    4.70   1
  -1  -3 -20   36.50    4.30   1
   1   3  21    0.60    3.10   1
  -1  -3 -21    4.10    2.90   1
   1   3  22   -1.60    3.20   1
  -1  -3 -22    2.50    3.00   1
   1   3  23    5.10    3.80   1
  -1  -3 -23    9.20    3.90   1
   1   3  24    2.90    4.40   1
  -1  -3 -24    2.90    4.00   1
   1   3  25    6.20    5.20   1
  -1  -3 -25   -0.50    3.80   1
   1   4   0 2005.70   50.00   1
   1   4   1  872.20   18.10   1
  -1  -4  -1  885.30   22.60   1
   1   4   2 1192.70   24.40   1
  -1  -4  -2 1187.90   28.30   1
   1   4   3  260.90    8.40   1
  -1  -4  -3  260.50    6.60   1
   1   4   4  138.20    3.90   1
  -1  -4  -4  146.80    3.70   1
   1   4   5  217.60    6.50   1
  -1  -4  -5  218.00    6.80   1
   1   4   6  208.50    5.80   1
  -1  -4  -6  215.20    6.70   1
   1   4   7   74.90    3.40   1
  -1  -4  -7   70.50    3.00   1
   1   4   8  132.50    4.20   1
  -1  -4  -8  134.40    3.80   1
   1   4   9  184.50    5.20   1
  -1  -4  -9  187.60    5.10   1
   1   4  10    9.50    1.30   1
  -1  -4 -10    8.50    1.40   1
   1   4  11    5.40    1.60   1
  -1  -4 -11    5.00    1.20   1
   1   4  12    4.40    1.70   1
  -1  -4 -12    0.80    1.80   1
   1   4  13   50.40    2.60   1
  -1  -4 -13   54.10    2.70   1
   1   4  14    1.50    1.60   1
  -1  -4 -14    6.00    1.50   1
   1   4  15   61.40    3.20   1
  -1  -4 -15   64.50    3.10   1
   1   4  16   58.80    3.40   1
  -1  -4 -16   61.00    3.40   1
   1   4  17   30.60    2.90   1
  -1  -4 -17   29.30    2.60   1
   1   4  18    8.70    2.90   1
  -1  -4 -18    5.30    2.80   1
   1   4  19   17.90    3.80   1
  -1  -4 -19   21.30    3.40   1
   1   4  20   -4.10    3.10   1
  -1  -4 -20    0.70    3.10   1
   1   4  21    4.70    3.10   1
  -1  -4 -21    2.70    3.20   1
   1   4  22    0.10    3.40   1
  -1  -4 -22   -0.10    3.20   1
   1   4  23    4.40    3.90   1
  -1  -4 -23    3.70    3.20   1
   1   4  24    5.60    4.00   1
  -1  -4 -24    3.60    3.30   1
   1   4  25    7.20    4.00   1
  -1  -4 -25    5.80    4.60   1
   1   5   0   -0.90    0.90   1
   1   5   1  330.20    6.60   1
  -1  -5  -1  322.60    8.80   1
   1   5   2   32.90    1.30   1
  -1  -5  -2   32.60    1.70   1
   1   5   3    0.80    0.90   1
  -1  -5  -3    2.90    1.00   1
   1   5   4   98.40    3.00   1
  -1  -5  -4   95.90    2.70   1
   1   5   5   79.30    3.30   1
  -1  -5  -5   73.80    2.30   1
   1   5   6   92.50    3.60   1
  -1  -5  -6   95.10    3.60   1
   1   5   7   34.00    1.90   1
  -1  -5  -7   45.40    2.50   1
   1   5   8  153.00    4.60   1
  -1  -5  -8  156.70    5.70   1
   1   5   9   29.30    2.10   1
  -1  -5  -9   23.50    1.90   1
   1   5  10   11.90    1.70   1
  -1  -5 -10    6.00    1.30   1
   1   5  11   16.40    1.80   1
  -1  -5 -11   21.80    1.80   1
   1   5  12   51.70    2.60   1
  -1  -5 -12   51.80    2.60   1
   1   5  13   87.90    3.80   1
  -1  -5 -13   90.60    4.30   1
   1   5  14    8.40    1.90   1
  -1  -5 -14    7.20    1.60   1
   1   5  15   25.50    2.30   1
  -1  -5 -15   26.00    2.30   1
   1   5  16  108.50    5.40   1
  -1  -5 -16  106.80    5.70   1
   1   5  17    4.30    2.90   1
  -1  -5 -17   13.60    3.60   1
   1   5  18   20.20    3.20   1
  -1  -5 -18   12.40    3.10   1
   1   5  19    4.90    3.30   1
  -1  -5 -19    8.20    3.30   1
   1   5  20   10.60    3.40   1
  -1  -5 -20    4.30    2.90   1
   1   5  21    6.00    3.70   1
  -1  -5 -21    2.40    3.80   1
   1   5  22    3.30    3.70   1
  -1  -5 -22    5.30    3.90   1
   1   5  23    9.00    5.10   1
  -1  -5 -23   -0.90    5.10   1
   1   5  24   -2.40    4.30   1
  -1  -5 -24   -3.20    3.70   1
   1   6   0   83.00    2.30   1
   1   6   1    1.90    0.80   1
  -1  -6  -1    1.60    0.70   1
   1   6   2   15.50    0.80   1
  -1  -6  -2   13.50    1.60   1
   1   6   3   37.00    1.40   1
  -1  -6  -3   37.30    2.10   1
   1   6   4  243.80    5.90   1
  -1  -6  -4  255.60    6.70   1
   1   6   5   41.80    2.10   1
  -1  -6  -5   40.00    1.80   1
   1   6   6  249.80    5.70   1
  -1  -6  -6  259.30    5.90   1
   1   6   7   50.10    2.80   1
  -1  -6  -7   50.20    2.10   1
   1   6   8   60.50    3.10   1
  -1  -6  -8   61.90    2.90   1
   1   6   9   11.90    2.00   1
  -1  -6  -9   17.10    2.20   1
   1   6  10   40.40    2.30   1
  -1  -6 -10   44.70    2.70   1
   1   6  11   18.60    2.00   1
  -1  -6 -11   18.40    2.10   1
   1   6  12    2.80    1.50   1
  -1  -6 -12    0.60    1.40   1
   1   6  13   43.70    3.10   1
  -1  -6 -13   44.40    2.50   1
   1   6  14   55.00    3.70   1
  -1  -6 -14   59.00    3.00   1
   1   6  15   17.20    2.40   1
  -1  -6 -15   14.90    2.30   1
   1   6  16    7.50    2.50   1
  -1  -6 -16    6.40    2.20   1
   1   6  17    7.40    2.60   1
  -1  -6 -17    7.00    3.00   1
   1   6  18   13.30    2.80   1
  -1  -6 -18   20.70    3.20   1
   1   6  19    0.70    2.60   1
  -1  -6 -19   -2.70    2.80   1
   1   6  20   19.20    4.00   1
  -1  -6 -20   10.80    3.90   1
   1   6  21   10.90    3.60   1
  -1  -6 -21    4.50    3.00   1
   1   6  22   -1.00    3.50   1
  -1  -6 -22    5.00    3.90   1
   1   6  23   -0.10    4.50   1
  -1  -6 -23   -2.10    3.50   1
   1   6  24    2.70    3.80   1
  -1  -6 -24    2.40    3.90   1
   1   7   0    0.20    0.60   1
   1   7   1  162.10    3.70   1
  -1  -7  -1  157.00    3.60   1
   1   7   2  645.10   12.60   1
  -1  -7  -2  644.20   13.70   1
   1   7   3  130.90    3.70   1
  -1  -7  -3  136.00    4.50   1
   1   7   4   60.10    2.00   1
  -1  -7  -4   56.10    2.80   1
   1   7   5   58.60    2.90   1
  -1  -7  -5   64.90    2.30   1
   1   7   6   56.30    2.20   1
  -1  -7  -6   55.20    2.10   1
   1   7   7   62.10    2.50   1
  -1  -7  -7   59.00    2.40   1
   1   7   8   46.20    2.80   1
  -1  -7  -8   53.90    2.60   1
   1   7   9   27.60    2.30   1
  -1  -7  -9   30.30    1.90   1
   1   7  10    0.90    1.40   1
  -1  -7 -10    5.10    2.00   1
   1   7  11    4.60    1.70   1
  -1  -7 -11    4.20    1.80   1
   1   7  12   12.40    2.00   1
  -1  -7 -12   12.80    1.80   1
   1   7  13    0.30    1.70   1
  -1  -7 -13    1.70    1.70   1
   1   7  14   33.50    3.00   1
  -1  -7 -14   29.90    2.90   1
   1   7  15   -0.40    3.30   1
  -1  -7 -15    2.70    1.80   1
   1   7  16   54.40    4.60   1
  -1  -7 -16   58.60    4.70   1
   1   7  17   21.10    3.40   1
  -1  -7 -17   16.00    3.90   1
   1   7  18    6.00    4.20   1
  -1  -7 -18    1.20    2.60   1
   1   7  19    2.40    3.50   1
  -1  -7 -19    5.70    5.60   1
   1   7  20    2.50    3.00   1
  -1  -7 -20    3.60    3.20   1
   1   7  21    1.00    3.20   1
  -1  -7 -21   -1.70    3.40   1
   1   7  22    2.70    4.20   1
  -1  -7 -22    4.70    4.20   1
   1   7  23   15.80    5.50   1
  -1  -7 -23   14.30    5.70   1
   1   7  24    2.00    4.60   1
  -1  -7 -24   -0.50    4.10   1
   1   8   0   50.40    1.70   1
   1   8   1   91.80    2.90   1
  -1  -8  -1   94.00    3.20   1
   1   8   2    5.00    1.00   1
  -1  -8  -2    9.40    1.60   1
   1   8   3   23.50    1.70   1
  -1  -8  -3   25.20    1.80   1
   1   8   4  210.70    5.50   1
  -1  -8  -4  215.90    7.10   1
   1   8   5   58.00    2.10   1
  -1  -8  -5   54.80    2.10   1
   1   8   6   16.40    1.60   1
  -1  -8  -6   17.50    1.40   1
   1   8   7    2.40    1.30   1
  -1  -8  -7    2.60    1.00   1
   1   8   8   12.20    1.50   1
  -1  -8  -8    9.30    1.40   1
   1   8   9    8.40    1.70   1
  -1  -8  -9    7.20    1.40   1
   1   8  10   36.20    2.70   1
  -1  -8 -10   34.80    2.30   1
   1   8  11    3.60    2.30   1
  -1  -8 -11    2.90    1.60   1
   1   8  12   29.30    2.70   1
  -1  -8 -12   35.10    2.90   1
   1   8  13    4.70    2.20   1
  -1  -8 -13   10.20    2.10   1
   1   8  14   21.90    2.40   1
  -1  -8 -14   24.30    2.60   1
   1   8  15    6.20    3.00   1
  -1  -8 -15   13.40    4.10   1
   1   8  16   23.60    3.90   1
  -1  -8 -16   24.60    3.80   1
   1   8  17   22.90    4.00   1
  -1  -8 -17   19.70    3.50   1
   1   8  18    1.80    2.90   1
  -1  -8 -18    0.90    4.00   1
   1   8  19   -2.50    3.30   1
  -1  -8 -19    5.00    3.30   1
   1   8  20   12.50    4.80   1
  -1  -8 -20    3.10    2.90   1
   1   8  21    1.10    2.90   1
  -1  -8 -21    2.20    3.60   1
   1   8  22    0.40    3.10   1
  -1  -8 -22    8.30    4.10   1
   1   8  23    2.40    5.70   1
  -1  -8 -23    2.00    4.40   1
   1   9   0    1.40    0.90   1
   1   9   1   51.80    1.60   1
  -1  -9  -1   53.00    2.20   1
   1   9   2   61.10    2.30   1
  -1  -9  -2   67.30    2.80   1
   1   9   3   28.40    1.80   1
  -1  -9  -3   28.20    1.90   1
   1   9   4   87.40    3.60   1
  -1  -9  -4   95.10    4.00   1
   1   9   5  142.30    4.10   1
  -1  -9  -5  144.30    4.80   1
   1   9   6   24.10    1.20   1
  -1  -9  -6   22.30    1.50   1
   1   9   7   15.50    1.80   1
  -1  -9  -7   17.00    1.20   1
   1   9   8    8.70    1.80   1
  -1  -9  -8    9.10    1.20   1
   1   9   9   17.00    1.90   1
  -1  -9  -9   15.50    1.60   1
   1   9  10    8.60    2.00   1
  -1  -9 -10   12.90    1.80   1
   1   9  11    3.40    1.80   1
  -1  -9 -11    5.90    1.90   1
   1   9  12    2.60    1.70   1
  -1  -9 -12    8.30    2.00   1
   1   9  13    7.10    2.20   1
  -1  -9 -13   -0.40    1.90   1
   1   9  14    0.70    2.30   1
  -1  -9 -14   10.70    3.20   1
   1   9  15    1.10    3.20   1
  -1  -9 -15    5.30    2.60   1
   1   9  16    5.10    3.10   1
  -1  -9 -16   -1.80    2.80   1
   1   9  17   14.30    3.60   1
  -1  -9 -17   13.40    3.60   1
   1   9  18   17.30    3.80   1
  -1  -9 -18    8.70    3.10   1
   1   9  19    8.30    3.30   1
  -1  -9 -19    5.40    4.60   1
   1   9  20    4.30    3.60   1
  -1  -9 -20    1.90    4.50   1
   1   9  21   10.40    3.90   1
  -1  -9 -21    8.20    3.70   1
   1   9  22    8.90    3.90   1
  -1  -9 -22   11.20    5.10   1
   1   9  23    1.90    3.90   1
  -1  -9 -23    7.70    4.20   1
   1  10   0   94.40    3.20   1
   1  10   1   13.30    0.90   1
  -1 -10  -1   10.80    1.50   1
   1  10   2   29.70    1.90   1
  -1 -10  -2   30.10    2.00   1
   1  10   3    9.60    1.50   1
  -1 -10  -3   12.80    1.80   1
   1  10   4    0.00    1.20   1
  -1 -10  -4    5.70    2.00   1
   1  10   5   58.20    3.00   1
  -1 -10  -5   59.10    3.50   1
   1  10   6   60.40    3.30   1
  -1 -10  -6   52.60    3.60   1
   1  10   7    3.40    0.80   1
  -1 -10  -7    0.60    1.70   1
   1  10   8   65.30    3.10   1
  -1 -10  -8   67.10    2.60   1
   1  10   9   40.60    2.80   1
  -1 -10  -9   34.50    1.90   1
   1  10  10   18.20    2.20   1
  -1 -10 -10   20.80    1.60   1
   1  10  11   19.20    2.60   1
  -1 -10 -11   18.30    2.10   1
   1  10  12    5.20    1.90   1
  -1 -10 -12    7.00    2.00   1
   1  10  13    8.20    3.20   1
  -1 -10 -13    9.60    2.40   1
   1  10  14   19.00    3.40   1
  -1 -10 -14   24.10    3.60   1
   1  10  15   54.40    4.90   1
  -1 -10 -15   51.50    5.00   1
   1  10  16   -0.50    2.80   1
  -1 -10 -16   -1.80    3.80   1
   1  10  17   32.60    4.90   1
  -1 -10 -17   22.30    3.60   1
   1  10  18   -0.40    2.90   1
  -1 -10 -18   -4.90    3.50   1
   1  10  19    4.90    3.20   1
  -1 -10 -19    1.80    3.60   1
   1  10  20   10.80    4.30   1
  -1 -10 -20    4.00    5.20   1
   1  10  21   -9.30    5.60   1
  -1 -10 -21    1.90    3.60   1
   1  10  22    2.70    4.30   1
  -1 -10 -22    3.00    4.70   1
   1  11   0    1.20    0.60   1
   1  11   1   78.00    2.50   1
  -1 -11  -1   75.60    3.30   1
   1  11   2   63.70    3.10   1
  -1 -11  -2   65.70    2.60   1
   1  11   3   50.10    2.70   1
  -1 -11  -3   42.90    2.70   1
   1  11   4   67.90    3.20   1
  -1 -11  -4   70.80    4.20   1
   1  11   5   31.30    2.90   1
  -1 -11  -5   31.30    2.70   1
   1  11   6    8.70    2.20   1
  -1 -11  -6    6.00    2.20   1
   1  11   7   28.50    2.30   1
  -1 -11  -7   26.30    2.80   1
   1  11   8   11.90    1.00   1
  -1 -11  -8   11.60    1.90   1
   1  11   9   28.00    2.50   1
  -1 -11  -9   24.90    1.60   1
   1  11  10    7.80    2.10   1
  -1 -11 -10    7.10    1.30   1
   1  11  11   27.40    3.90   1
  -1 -11 -11   22.60    1.70   1
   1  11  12   12.20    3.50   1
  -1 -11 -12   14.20    1.60   1
   1  11  13   52.40    4.60   1
  -1 -11 -13   44.90    4.50   1
   1  11  14   24.10    4.40   1
  -1 -11 -14   24.50    3.90   1
   1  11  15   24.10    4.20   1
  -1 -11 -15   33.40    5.30   1
   1  11  16    9.20    3.10   1
  -1 -11 -16    6.80    3.10   1
   1  11  17    6.60    3.40   1
  -1 -11 -17    9.90    3.60   1
   1  11  18    0.20    3.40   1
  -1 -11 -18   -0.50    6.70   1
   1  11  19    3.40    4.00   1
  -1 -11 -19    7.20    4.60   1
   1  11  20   -0.20    4.40   1
  -1 -11 -20    1.00    5.20   1
   1  11  21    0.60    4.60   1
  -1 -11 -21   -7.20    4.50   1
   1  12   0   16.30    1.00   1
   1  12   1    1.10    0.60   1
  -1 -12  -1    1.80    1.60   1
   1  12   2    1.00    1.80   1
  -1 -12  -2   -0.20    1.50   1
   1  12   3   24.80    2.20   1
  -1 -12  -3   23.90    2.20   1
   1  12   4   21.60    2.20   1
  -1 -12  -4   18.90    2.60   1
   1  12   5   53.30    3.70   1
  -1 -12  -5   54.90    3.50   1
   1  12   6   59.40    3.80   1
  -1 -12  -6   59.00    3.90   1
   1  12   7   20.90    2.80   1
  -1 -12  -7   23.90    3.10   1
   1  12   8    6.60    2.00   1
  -1 -12  -8    4.10    1.50   1
   1  12   9    2.30    0.60   1
  -1 -12  -9    2.40    2.00   1
   1  12  10   27.40    2.10   1
  -1 -12 -10   30.40    2.40   1
   1  12  11    0.00    3.50   1
  -1 -12 -11    2.20    1.30   1
   1  12  12   37.90    4.90   1
  -1 -12 -12   50.20    3.20   1
   1  12  13    4.80    3.30   1
  -1 -12 -13    6.20    1.80   1
   1  12  14    5.50    3.10   1
  -1 -12 -14   -0.50    1.70   1
   1  12  15    3.60    3.60   1
  -1 -12 -15    1.80    1.50   1
   1  12  16    1.10    3.20   1
  -1 -12 -16    8.20    3.50   1
   1  12  17   -1.70    4.00   1
  -1 -12 -17    6.80    4.00   1
   1  12  18    2.40    3.30   1
  -1 -12 -18    4.10    4.10   1
   1  12  19   10.00    4.20   1
  -1 -12 -19    3.40    3.90   1
   1  12  20   -0.10    4.90   1
  -1 -12 -20    4.40    4.30   1
   1  12  21    2.50    5.10   1
  -1 -12 -21    5.20    4.00   1
   1  13   0    3.10    1.10   1
   1  13   1    1.10    0.60   1
  -1 -13  -1    2.30    1.60   1
   1  13   2    1.80    1.10   1
  -1 -13  -2   -1.80    1.50   1
   1  13   3   14.70    2.10   1
  -1 -13  -3   15.80    2.10   1
   1  13   4   11.90    1.80   1
  -1 -13  -4    8.40    2.20   1
   1  13   5   30.60    3.20   1
  -1 -13  -5   35.40    2.90   1
   1  13   6   81.20    5.10   1
  -1 -13  -6   86.20    5.00   1
   1  13   7    4.10    2.50   1
  -1 -13  -7    5.70    2.00   1
   1  13   8   14.10    3.70   1
  -1 -13  -8   17.80    2.70   1
   1  13   9   19.30    3.30   1
  -1 -13  -9   13.60    3.50   1
   1  13  10    7.50    2.80   1
  -1 -13 -10   11.20    2.80   1
   1  13  11   25.80    1.60   1
  -1 -13 -11   22.00    3.40   1
   1  13  12   27.60    2.50   1
  -1 -13 -12   29.90    2.30   1
   1  13  13    6.20    3.60   1
  -1 -13 -13    8.20    1.60   1
   1  13  14   24.20    4.50   1
  -1 -13 -14   21.80    4.20   1
   1  13  15    8.90    3.40   1
  -1 -13 -15   13.80    4.90   1
   1  13  16   13.60    4.00   1
  -1 -13 -16   14.00    3.70   1
   1  13  17    1.90    3.90   1
  -1 -13 -17    5.10    3.50   1
   1  13  18   -3.80    4.40   1
  -1 -13 -18   -1.10    3.70   1
   1  13  19   -2.30    4.20   1
  -1 -13 -19    4.00    3.90   1
   1  13  20   -5.50    4.50   1
  -1 -13 -20    0.90    5.00   1
   1  14   0   10.00    1.20   1
   1  14   1    9.40    1.10   1
  -1 -14  -1    8.00    1.10   1
   1  14   2   20.90    1.60   1
  -1 -14  -2   19.70    2.30   1
   1  14   3   75.20    5.20   1
  -1 -14  -3   74.30    3.90   1
   1  14   4   49.20    4.70   1
  -1 -14  -4   55.60    4.40   1
   1  14   5   29.40    5.50   1
  -1 -14  -5   27.00    3.80   1
   1  14   6   50.50    6.20   1
  -1 -14  -6   47.50    7.60   1
   1  14   7   17.30    4.50   1
  -1 -14  -7   13.20    4.90   1
   1  14   8   21.00    3.70   1
  -1 -14  -8   20.40    4.80   1
   1  14   9   36.00    4.80   1
  -1 -14  -9   26.90    4.40   1
   1  14  10    0.80    3.40   1
  -1 -14 -10    1.50    3.60   1
   1  14  11   16.60    4.10   1
  -1 -14 -11   21.60    4.30   1
   1  14  12   16.50    3.70   1
  -1 -14 -12    9.70    3.40   1
   1  14  13   -1.40    4.30   1
  -1 -14 -13    4.20    3.30   1
   1  14  14    0.30    3.50   1
  -1 -14 -14    4.00    3.20   1
   1  14  15    2.60    3.60   1
  -1 -14 -15   -1.10    3.90   1
   1  14  16   13.90    4.80   1
  -1 -14 -16   18.90    5.30   1
   1  14  17   20.30    5.30   1
  -1 -14 -17   25.40    4.80   1
   1  14  18   12.50    5.10   1
  -1 -14 -18   21.10    4.90   1
   1  14  19    6.40    5.60   1
  -1 -14 -19    4.80    5.10   1
   1  15   0    1.60    1.00   1
   1  15   1    9.70    3.10   1
  -1 -15  -1    9.60    1.30   1
   1  15   2   71.50    4.60   1
  -1 -15  -2   68.70    6.20   1
   1  15   3   11.00    1.70   1
  -1 -15  -3    6.90    3.20   1
   1  15   4   11.50    3.60   1
  -1 -15  -4   16.60    6.60   1
   1  15   5    7.00    3.80   1
  -1 -15  -5    0.00    3.90   1
   1  15   6    9.70    4.60   1
  -1 -15  -6    6.50    3.50   1
   1  15   7   27.70    5.10   1
  -1 -15  -7   22.00    4.70   1
   1  15   8   10.80    3.10   1
  -1 -15  -8   12.90    5.90   1
   1  15   9    3.50    3.00   1
  -1 -15  -9    9.30    3.10   1
   1  15  10   14.80    3.20   1
  -1 -15 -10    6.90    3.10   1
   1  15  11    4.70    3.20   1
  -1 -15 -11   -1.70    3.10   1
   1  15  12    9.60    3.60   1
  -1 -15 -12    2.60    3.70   1
   1  15  13    1.30    2.80   1
  -1 -15 -13   -5.70    3.20   1
   1  15  14    6.90    3.80   1
  -1 -15 -14   10.10    3.80   1
   1  15  15   -3.50    4.90   1
  -1 -15 -15   -4.20    4.00   1
   1  15  16    1.10    3.40   1
  -1 -15 -16    4.30    3.80   1
   1  15  17   12.00    5.40   1
  -1 -15 -17   -0.70    4.90   1
   1  15  18    2.40    5.50   1
  -1 -15 -18    5.50    4.30   1
   1  16   0   80.70    6.90   1
   1  16   1    4.60    2.70   1
  -1 -16  -1    4.30    1.20   1
   1  16   2   17.60    2.00   1
  -1 -16  -2   18.30    2.40   1
   1  16   3    2.90    1.60   1
  -1 -16  -3   -3.80    6.50   1
   1  16   4   16.40    5.40   1
  -1 -16  -4   10.00    4.20   1
   1  16   5    9.00    7.00   1
  -1 -16  -5    6.90    5.90   1
   1  16   6    7.10    4.90   1
  -1 -16  -6    8.70    4.90   1
   1  16   7    2.00    5.90   1
  -1 -16  -7   10.80    6.00   1
   1  16   8    5.50    3.00   1
  -1 -16  -8    9.50    5.20   1
   1  16   9    5.90    3.00   1
  -1 -16  -9   14.10    4.10   1
   1  16  10   -2.40    2.70   1
  -1 -16 -10   -1.10    3.80   1
   1  16  11    5.10    3.50   1
  -1 -16 -11    9.00    3.70   1
   1  16  12   -1.10    3.60   1
  -1 -16 -12    4.60    5.00   1
   1  16  13    7.40    3.70   1
  -1 -16 -13    3.60    3.70   1
   1  16  14    1.00    3.90   1
  -1 -16 -14   -5.40    3.50   1
   1  16  15    0.00    3.20   1
  -1 -16 -15    0.00    3.90   1
   1  16  16    4.60    5.80   1
  -1 -16 -16   -7.20    5.10   1
   1  17   0    0.20    2.80   1
   1  17   1   99.60    7.70   1
  -1 -17  -1  104.40    7.50   1
   1  17   2   18.10    4.60   1
  -1 -17  -2   22.60    1.90   1
   1  17   3    0.20    2.70   1
  -1 -17  -3   -0.80    4.90   1
   1  17   4    3.40    4.40   1
  -1 -17  -4    4.00    4.60   1
   1  17   5   -2.60    4.50   1
  -1 -17  -5    9.30    4.70   1
  -1 -17  -6    5.50    4.20   1
   1  17   7   20.80    6.00   1
  -1 -17  -7   18.60    5.40   1
   1  17   8    5.30    3.20   1
  -1 -17  -8    3.00    7.00   1
   1  17   9   12.80    4.90   1
  -1 -17  -9    3.40    4.60   1
   1  17  10    3.90    5.10   1
  -1 -17 -10   11.90    4.20   1
   1  17  11    2.00    3.70   1
  -1 -17 -11   10.00    4.50   1
   1  17  12    7.20    5.20   1
  -1 -17 -12   -3.10    3.60   1
   1  17  13    5.30    5.40   1
  -1 -17 -13    0.00    4.40   1
   1  17  14   -0.90    4.30   1
  -1 -17 -14    7.50    6.40   1
   1  17  15   18.30    6.10   1
  -1 -17 -15    9.50    4.70   1
   1  18   0   49.60    5.00   1
   1  18   1    8.00    3.60   1
  -1 -18  -1   10.10    3.50   1
   1  18   2    4.90    3.80   1
  -1 -18  -2    2.50    3.70   1
   1  18   3    9.60    4.00   1
  -1 -18  -3    2.20    5.70   1
   1  18   4    8.20    7.10   1
  -1 -18  -4   -0.30    6.50   1
   1  18   5    9.80    5.10   1
  -1 -18  -5    6.90    5.50   1
   1  18   6   45.80    9.20   1
  -1 -18  -6    9.40    7.60   1
   1  18   7   18.20    5.30   1
  -1 -18  -7    3.60    7.00   1
   1  18   8    8.60    3.80   1
  -1 -18  -8    9.10    5.40   1
   1  18   9    8.50    3.50   1
  -1 -18  -9    0.40    3.70   1
   1  18  10    8.40    4.80   1
  -1 -18 -10   -0.70    3.70   1
   1  18  11   11.10    4.40   1
  -1 -18 -11   13.00    5.40   1
   1  18  12    6.30    4.10   1
  -1 -18 -12    4.60    3.70   1
   1  18  13    5.30    4.30   1
  -1 -18 -13    7.90    4.30   1
   1  19   0    6.90    4.80   1
   1  19   1   20.70    4.20   1
  -1 -19  -1   18.60    4.60   1
   1  19   2    2.90    3.90   1
  -1 -19  -2   15.10    4.80   1
   1  19   3   15.40    5.20   1
  -1 -19  -3   25.80    5.80   1
   1  19   4    5.80    7.60   1
  -1 -19  -4   13.40    7.80   1
   1  19   5    4.80    5.00   1
  -1 -19  -5   18.10    6.40   1
   1  19   6   -1.80    4.60   1
  -1 -19  -6    5.10    5.10   1
   1  19   7   22.30    8.50   1
  -1 -19  -7    7.10    4.90   1
   1  19   8   -1.90    5.50   1
  -1 -19  -8    5.60    8.20   1
   1  19   9   13.70    5.10   1
  -1 -19  -9    7.50    4.80   1
   1  19  10   -0.20    4.70   1
  -1 -19 -10   -6.50    5.00   1
   1  19  11    1.20    4.20   1
  -1 -19 -11   -0.10    6.10   1
   1  20   0    0.80    3.90   1
   1  20   1    7.80    4.60   1
  -1 -20  -1   -8.90    4.30   1
   1  20   2    8.80    4.70   1
  -1 -20  -2   -7.70    7.80   1
   1  20   3    3.60    5.40   1
  -1 -20  -3    1.10    5.20   1
   1  20   4    2.40    7.70   1
  -1 -20  -4    1.70    5.10   1
   1  20   5    3.90    4.60   1
  -1 -20  -5   -4.40    7.70   1
   1  20   6    7.30    5.80   1
  -1 -20  -6   13.60    5.70   1
   1  20   7    5.30    4.80   1
  -1 -20  -7   -1.20    5.90   1
   1  20   8   16.80    5.40   1
  -1 -20  -8   -1.70    4.10   1
   1  21   0    3.30    4.80   1
   1  21   1    9.40    4.10   1
  -1 -21  -1    4.20    4.10   1
   1  21   2    3.60    4.20   1
  -1 -21  -2   -3.00    7.90   1
   1  21   3   -2.30    6.50   1
  -1 -21  -3    4.30    6.50   1
   2   0   0   32.10    3.10   1
   2   0   1    0.00    0.50   1
   2   0   2   27.10    1.20   1
   2   0   3    0.10    0.40   1
   2   0   4  169.30    4.10   1
   2   0   5    0.60    0.60   1
   2   0   6  873.70   22.70   1
   2   0   7    1.50    1.10   1
   2   0   8   65.50    2.30   1
   2   0   9   -0.90    1.10   1
   2   0  10   46.40    2.20   1
   2   0  11    0.90    1.20   1
   2   0  12   27.30    1.80   1
   2   0  13   -0.50    1.50   1
   2   0  14   20.30    1.70   1
   2   0  15   -0.10    1.80   1
   2   0  16   -0.80    1.70   1
   2   0  17   -6.00    2.70   1
   2   0  18    5.80    2.40   1
   2   0  19    4.70    3.50   1
   2   0  20    7.70    3.50   1
   2   0  21   -3.80    3.60   1
   2   0  22   22.00    4.30   1
   2   0  23   -3.80    3.40   1
   2   0  24   53.00    6.60   1
   2   1   0   -0.30    0.40   1
   2   1   1   88.40    2.60   1
  -2  -1  -1   92.40    2.30   1
   2   1   2    8.10    0.70   1
  -2  -1  -2    9.10    0.70   1
   2   1   3   63.70    2.00   1
  -2  -1  -3   63.40    1.60   1
   2   1   4  114.50    2.80   1
  -2  -1  -4  115.30    3.00   1
   2   1   5  138.90    3.50   1
  -2  -1  -5  138.60    3.40   1
   2   1   6  376.20    9.10   1
  -2  -1  -6  378.50    9.10   1
   2   1   7    1.50    0.80   1
  -2  -1  -7    2.40    0.90   1
   2   1   8   87.10    2.80   1
  -2  -1  -8   86.20    2.70   1
   2   1   9    7.70    1.10   1
  -2  -1  -9    4.90    1.20   1
   2   1  10    1.30    1.00   1
  -2  -1 -10    4.20    1.20   1
   2   1  11    1.60    1.10   1
  -2  -1 -11   -0.40    1.10   1
   2   1  12   75.80    3.20   1
  -2  -1 -12   73.90    3.10   1
   2   1  13   34.10    2.00   1
  -2  -1 -13   33.60    2.20   1
   2   1  14   51.10    2.60   1
  -2  -1 -14   53.20    2.50   1
   2   1  15   11.40    2.10   1
  -2  -1 -15   10.80    1.60   1
   2   1  16    4.30    1.80   1
  -2  -1 -16    4.30    1.80   1
   2   1  17   33.50    2.80   1
  -2  -1 -17   30.20    2.80   1
   2   1  18   -1.30    2.10   1
  -2  -1 -18    0.30    2.90   1
   2   1  19    0.80    2.70   1
  -2  -1 -19   -1.00    2.90   1
   2   1  20    3.30    4.40   1
  -2  -1 -20    5.30    3.40   1
   2   1  21   -0.40    2.70   1
  -2  -1 -21   -3.90    3.80   1
   2   1  22    3.40    3.10   1
  -2  -1 -22    7.40    3.50   1
   2   1  23    8.60    3.60   1
  -2  -1 -23   -3.40    3.40   1
   2   1  24   10.90    5.50   1
  -2  -1 -24    5.30    5.10   1
   2   2   0  372.90    7.60   1
   2   2   1   10.80    0.60   1
  -2  -2  -1    8.40    0.60   1
   2   2   2  222.20    5.20   1
  -2  -2  -2  228.10    5.60   1
   2   2   3    4.00    0.80   1
  -2  -2  -3    3.60    0.60   1
   2   2   4  227.80    5.30   1
  -2  -2  -4  225.60    5.20   1
   2   2   5   94.90    3.00   1
  -2  -2  -5   88.00    2.30   1
   2   2   6   30.90    1.50   1
  -2  -2  -6   30.30    1.30   1
   2   2   7   92.70    2.90   1
  -2  -2  -7   96.70    2.60   1
   2   2   8   45.30    1.70   1
  -2  -2  -8   44.60    2.00   1
   2   2   9  151.10    4.30   1
  -2  -2  -9  156.00    4.70   1
   2   2  10   24.60    1.50   1
  -2  -2 -10   25.30    1.70   1
   2   2  11   63.10    2.80   1
  -2  -2 -11   64.90    2.70   1
   2   2  12    4.90    1.30   1
  -2  -2 -12    4.50    1.40   1
   2   2  13    8.50    1.60   1
  -2  -2 -13    7.40    1.70   1
   2   2  14   -0.60    1.30   1
  -2  -2 -14    0.50    1.60   1
   2   2  15   10.40    1.70   1
  -2  -2 -15   15.00    1.70   1
   2   2  16    8.90    1.70   1
  -2  -2 -16   12.80    1.90   1
   2   2  17    2.10    2.00   1
  -2  -2 -17    2.20    2.00   1
   2   2  18   14.50    2.70   1
  -2  -2 -18   11.20    2.80   1
   2   2  19    7.40    3.40   1
  -2  -2 -19    4.30    2.80   1
   2   2  20    2.10    3.90   1
  -2  -2 -20   -2.50    3.20   1
   2   2  21   -0.90    2.90   1
  -2  -2 -21   -3.20    3.60   1
   2   2  22   -0.90    3.20   1
  -2  -2 -22    5.70    3.10   1
   2   2  23   -0.50    4.10   1
  -2  -2 -23   -2.80    3.50   1
   2   2  24   10.30    3.90   1
  -2  -2 -24   15.80    4.10   1
   2   3   0    0.30    0.50   1
   2   3   1  236.80    4.70   1
  -2  -3  -1  239.60    8.40   1
   2   3   2   61.00    1.50   1
  -2  -3  -2   66.70    2.20   1
   2   3   3  221.20    5.00   1
  -2  -3  -3  217.60    5.30   1
   2   3   4  102.70    3.10   1
  -2  -3  -4  107.10    2.80   1
   2   3   5  298.30    9.10   1
  -2  -3  -5  304.70    7.10   1
   2   3   6   86.50    3.30   1
  -2  -3  -6   81.40    2.30   1
   2   3   7  199.90    5.90   1
  -2  -3  -7  204.90    5.20   1
   2   3   8   41.70    1.90   1
  -2  -3  -8   49.40    1.90   1
   2   3   9   39.10    1.80   1
  -2  -3  -9   36.30    1.70   1
   2   3  10   44.90    2.10   1
  -2  -3 -10   46.90    2.00   1
   2   3  11    8.30    1.50   1
  -2  -3 -11    5.80    1.30   1
   2   3  12   18.70    1.70   1
  -2  -3 -12   19.70    1.60   1
   2   3  13   25.30    2.30   1
  -2  -3 -13   27.10    2.00   1
   2   3  14   11.20    1.60   1
  -2  -3 -14    9.10    1.80   1
   2   3  15   12.40    1.90   1
  -2  -3 -15   10.90    1.90   1
   2   3  16   35.80    3.20   1
  -2  -3 -16   29.30    3.00   1
   2   3  17   16.90    2.60   1
  -2  -3 -17   20.20    3.00   1
   2   3  18    8.10    3.10   1
  -2  -3 -18    3.30    2.90   1
   2   3  19    5.10    2.80   1
  -2  -3 -19    1.30    3.80   1
   2   3  20   -0.90    3.50   1
  -2  -3 -20    4.20    4.00   1
   2   3  21    8.30    3.90   1
  -2  -3 -21    7.20    3.20   1
   2   3  22   13.30    4.80   1
  -2  -3 -22    8.60    3.30   1
   2   3  23   25.20    5.80   1
  -2  -3 -23   13.40    4.10   1
   2   3  24   12.70    4.20   1
  -2  -3 -24   -2.90    3.90   1
   2   4   0  252.60    5.60   1
   2   4   1   22.60    1.00   1
  -2  -4  -1   24.40    1.30   1
   2   4   2   48.40    1.20   1
  -2  -4  -2   50.00    2.00   1
   2   4   3   42.10    1.40   1
  -2  -4  -3   42.40    1.60   1
   2   4   4  253.80    6.80   1
  -2  -4  -4  269.20    5.90   1
   2   4   5  168.90    5.30   1
  -2  -4  -5  175.20    5.00   1
   2   4   6  164.80    4.50   1
  -2  -4  -6  172.30    4.50   1
   2   4   7   80.00    2.70   1
  -2  -4  -7   80.40    2.90   1
   2   4   8   20.30    1.80   1
  -2  -4  -8   26.40    1.60   1
   2   4   9   33.50    2.30   1
  -2  -4  -9   36.10    1.60   1
   2   4  10    6.70    1.50   1
  -2  -4 -10    9.40    1.20   1
   2   4  11   52.50    2.50   1
  -2  -4 -11   50.30    2.40   1
   2   4  12   83.00    3.30   1
  -2  -4 -12   79.80    3.50   1
   2   4  13   79.90    3.30   1
  -2  -4 -13   76.60    3.40   1
   2   4  14   70.20    3.50   1
  -2  -4 -14   68.80    3.40   1
   2   4  15   11.90    1.80   1
  -2  -4 -15   14.10    2.20   1
   2   4  16   18.50    2.70   1
  -2  -4 -16   22.60    2.70   1
   2   4  17   12.10    2.30   1
  -2  -4 -17   10.50    2.20   1
   2   4  18   11.70    3.30   1
  -2  -4 -18   10.30    3.50   1
   2   4  19   15.20    3.00   1
  -2  -4 -19    8.90    3.30   1
   2   4  20   12.80    3.70   1
  -2  -4 -20    8.20    3.10   1
   2   4  21    1.60    3.80   1
  -2  -4 -21    0.00    4.50   1
   2   4  22    5.30    4.20   1
  -2  -4 -22   -3.90    3.20   1
   2   4  23   22.80    4.70   1
  -2  -4 -23   13.40    3.80   1
   2   4  24    1.30    3.70   1
  -2  -4 -24   -3.60    4.80   1
   2   5   0   -0.10    0.70   1
   2   5   1  374.80    7.30   1
  -2  -5  -1  390.60   10.50   1
   2   5   2   17.60    0.90   1
  -2  -5  -2   19.50    1.30   1
   2   5   3   14.60    0.90   1
  -2  -5  -3    9.50    1.20   1
   2   5   4  318.60    6.50   1
  -2  -5  -4  335.20   10.00   1
   2   5   5  138.30    3.60   1
  -2  -5  -5  144.10    3.50   1
   2   5   6   23.30    1.80   1
  -2  -5  -6   22.80    1.30   1
   2   5   7   80.00    3.20   1
  -2  -5  -7   82.60    2.60   1
   2   5   8   45.10    2.30   1
  -2  -5  -8   53.60    2.20   1
   2   5   9    7.50    1.50   1
  -2  -5  -9    7.80    1.50   1
   2   5  10    5.60    1.50   1
  -2  -5 -10    2.30    1.70   1
   2   5  11    5.90    1.70   1
  -2  -5 -11    4.30    1.40   1
   2   5  12    1.30    1.60   1
  -2  -5 -12    0.90    1.50   1
   2   5  13   13.80    2.20   1
  -2  -5 -13   14.30    1.90   1
   2   5  14   33.20    2.60   1
  -2  -5 -14   35.00    2.60   1
   2   5  15    1.90    1.80   1
  -2  -5 -15    4.40    1.60   1
   2   5  16   13.40    2.30   1
  -2  -5 -16    9.40    2.50   1
   2   5  17    5.50    2.10   1
  -2  -5 -17    9.10    2.50   1
   2   5  18    7.00    3.00   1
  -2  -5 -18   10.90    3.30   1
   2   5  19   10.10    3.70   1
  -2  -5 -19    3.30    3.00   1
   2   5  20   -1.70    3.40   1
  -2  -5 -20    2.70    3.90   1
   2   5  21    9.80    3.60   1
  -2  -5 -21   20.70    4.90   1
   2   5  22    7.70    4.00   1
  -2  -5 -22    4.40    3.70   1
   2   5  23    2.60    3.40   1
  -2  -5 -23   -3.10    4.40   1
   2   6   0  231.60    5.40   1
   2   6   1  348.90    6.70   1
  -2  -6  -1  346.90    9.10   1
   2   6   2   37.80    1.50   1
  -2  -6  -2   34.50    1.70   1
   2   6   3   96.00    2.40   1
  -2  -6  -3   94.10    3.30   1
   2   6   4   75.00    2.50   1
  -2  -6  -4   75.00    2.60   1
   2   6   5  147.20    3.80   1
  -2  -6  -5  156.00    4.00   1
   2   6   6  211.00    6.00   1
  -2  -6  -6  216.20    5.50   1
   2   6   7   61.50    2.70   1
  -2  -6  -7   64.80    2.20   1
   2   6   8  121.10    4.60   1
  -2  -6  -8  137.50    3.70   1
   2   6   9   -1.30    1.40   1
  -2  -6  -9   -0.20    1.10   1
   2   6  10    2.40    1.60   1
  -2  -6 -10    2.70    1.40   1
   2   6  11    6.60    1.70   1
  -2  -6 -11    8.60    1.90   1
   2   6  12   51.70    3.00   1
  -2  -6 -12   52.80    3.50   1
   2   6  13  126.70    5.90   1
  -2  -6 -13  137.70    6.40   1
   2   6  14   96.50    5.60   1
  -2  -6 -14  120.00    5.40   1
   2   6  15   32.30    3.20   1
  -2  -6 -15   29.80    2.80   1
   2   6  16    6.00    3.40   1
  -2  -6 -16    9.90    2.00   1
   2   6  17   -2.10    2.40   1
  -2  -6 -17   -4.60    3.30   1
   2   6  18   19.10    3.20   1
  -2  -6 -18   16.00    3.10   1
   2   6  19   14.20    3.50   1
  -2  -6 -19   21.40    3.50   1
   2   6  20    2.10    4.60   1
  -2  -6 -20   11.00    4.50   1
   2   6  21    7.30    4.80   1
  -2  -6 -21   12.60    4.60   1
   2   6  22   -0.40    3.20   1
  -2  -6 -22   -4.30    3.40   1
   2   6  23   -2.60    3.60   1
  -2  -6 -23   -0.50    3.60   1
   2   7   0   -0.10    0.90   1
   2   7   1  164.70    3.50   1
  -2  -7  -1  170.60    5.50   1
   2   7   2   38.00    1.30   1
  -2  -7  -2   40.30    1.90   1
   2   7   3  102.70    2.50   1
  -2  -7  -3  111.80    3.80   1
   2   7   4   50.10    2.20   1
  -2  -7  -4   51.90    2.60   1
   2   7   5   15.10    1.20   1
  -2  -7  -5   14.50    1.30   1
   2   7   6    4.70    1.10   1
  -2  -7  -6    5.30    1.10   1
   2   7   7    1.60    1.20   1
  -2  -7  -7    1.00    1.20   1
   2   7   8   92.60    3.40   1
  -2  -7  -8   94.00    3.20   1
   2   7   9   36.10    2.20   1
  -2  -7  -9   42.70    1.90   1
   2   7  10    3.80    1.60   1
  -2  -7 -10    2.10    1.20   1
   2   7  11   44.40    2.50   1
  -2  -7 -11   51.10    2.50   1
   2   7  12  146.40    6.00   1
  -2  -7 -12  153.40    6.50   1
   2   7  13   51.50    3.50   1
  -2  -7 -13   51.10    3.00   1
   2   7  14   12.40    2.50   1
  -2  -7 -14   15.80    2.40   1
   2   7  15   43.60    5.20   1
  -2  -7 -15   43.60    3.40   1
   2   7  16    6.80    2.30   1
  -2  -7 -16    3.90    2.30   1
   2   7  17    6.30    3.30   1
  -2  -7 -17   -0.70    3.40   1
   2   7  18   -1.10    3.00   1
  -2  -7 -18    8.40    3.10   1
   2   7  19    6.30    3.00   1
  -2  -7 -19    0.20    3.90   1
   2   7  20   -0.70    3.10   1
  -2  -7 -20   -2.00    3.60   1
   2   7  21    2.10    3.40   1
  -2  -7 -21    0.90    3.90   1
   2   7  22   -3.20    3.10   1
  -2  -7 -22    3.10    3.80   1
   2   7  23    1.50    4.00   1
  -2  -7 -23    8.10    4.80   1
   2   8   0   41.80    1.60   1
   2   8   1    3.80    1.00   1
  -2  -8  -1    2.30    1.10   1
   2   8   2   84.20    2.50   1
  -2  -8  -2   94.80    3.50   1
   2   8   3   15.90    1.10   1
  -2  -8  -3   13.80    1.70   1
   2   8   4   40.90    2.00   1
  -2  -8  -4   45.10    2.20   1
   2   8   5    2.80    0.90   1
  -2  -8  -5    1.10    1.20   1
   2   8   6    4.10    0.90   1
  -2  -8  -6    5.30    1.10   1
   2   8   7   40.40    2.20   1
  -2  -8  -7   41.80    1.90   1
   2   8   8   22.00    1.90   1
  -2  -8  -8   23.20    1.50   1
   2   8   9    0.70    1.60   1
  -2  -8  -9    4.30    1.10   1
   2   8  10  130.10    4.60   1
  -2  -8 -10  135.50    4.30   1
   2   8  11   41.10    2.80   1
  -2  -8 -11   43.10    2.20   1
   2   8  12    9.40    2.10   1
  -2  -8 -12    7.50    1.40   1
   2   8  13   18.00    2.70   1
  -2  -8 -13   17.30    1.90   1
   2   8  14   29.70    3.30   1
  -2  -8 -14   31.60    2.50   1
   2   8  15   -0.60    2.40   1
  -2  -8 -15    1.40    3.20   1
   2   8  16   13.70    3.60   1
  -2  -8 -16    7.70    2.90   1
   2   8  17   16.70    3.10   1
  -2  -8 -17    5.60    3.10   1
   2   8  18   -3.50    3.70   1
  -2  -8 -18    6.40    2.90   1
   2   8  19   -1.90    2.80   1
  -2  -8 -19    2.40    3.10   1
   2   8  20   12.90    3.90   1
  -2  -8 -20    2.00    3.30   1
   2   8  21    0.60    3.30   1
  -2  -8 -21   -2.10    4.60   1
   2   8  22   -3.20    4.00   1
  -2  -8 -22   -2.40    3.70   1
   2   9   0   -1.30    0.90   1
   2   9   1   55.80    2.00   1
  -2  -9  -1   50.70    2.40   1
   2   9   2   32.70    1.50   1
  -2  -9  -2   31.20    2.10   1
   2   9   3   69.40    2.40   1
  -2  -9  -3   74.10    3.50   1
   2   9   4   39.50    2.10   1
  -2  -9  -4   36.90    2.30   1
   2   9   5   27.50    1.80   1
  -2  -9  -5   22.00    2.00   1
   2   9   6    7.70    0.90   1
  -2  -9  -6    7.10    1.60   1
   2   9   7   52.10    2.40   1
  -2  -9  -7   63.30    2.50   1
   2   9   8   79.30    3.90   1
  -2  -9  -8   89.90    3.40   1
   2   9   9  107.60    4.30   1
  -2  -9  -9  108.00    4.30   1
   2   9  10   20.70    2.00   1
  -2  -9 -10   26.10    1.90   1
   2   9  11  178.50    7.30   1
  -2  -9 -11  184.10    6.10   1
   2   9  12   84.90    4.50   1
  -2  -9 -12   88.40    3.50   1
   2   9  13   11.20    3.00   1
  -2  -9 -13    9.80    1.80   1
   2   9  14   30.00    3.40   1
  -2  -9 -14   37.70    2.60   1
   2   9  15   11.30    6.50   1
  -2  -9 -15    2.90    2.80   1
   2   9  16    2.70    2.70   1
  -2  -9 -16    1.20    3.40   1
   2   9  17    2.70    2.50   1
  -2  -9 -17    2.40    2.50   1
   2   9  18    6.70    4.30   1
  -2  -9 -18    0.60    2.70   1
   2   9  19    3.70    3.40   1
  -2  -9 -19   -2.80    2.70   1
   2   9  20    7.20    3.80   1
  -2  -9 -20    5.90    4.80   1
   2   9  21   -1.20    3.90   1
  -2  -9 -21    8.10    4.20   1
   2   9  22    1.30    4.70   1
  -2  -9 -22    4.30    4.20   1
   2  10   0  125.10    3.40   1
   2  10   1   17.40    1.20   1
  -2 -10  -1   16.30    1.70   1
   2  10   2   68.00    2.50   1
  -2 -10  -2   75.70    2.90   1
   2  10   3   31.60    1.70   1
  -2 -10  -3   31.60    2.40   1
   2  10   4   37.60    2.20   1
  -2 -10  -4   29.30    2.40   1
   2  10   5    1.60    0.80   1
  -2 -10  -5   -0.10    1.50   1
   2  10   6   52.80    2.50   1
  -2 -10  -6   57.00    3.80   1
   2  10   7   34.00    1.90   1
  -2 -10  -7   34.50    2.50   1
   2  10   8  150.30    5.30   1
  -2 -10  -8  153.00    5.30   1
   2  10   9  112.80    3.80   1
  -2 -10  -9  112.50    3.90   1
   2  10  10   21.10    2.60   1
  -2 -10 -10   24.70    1.90   1
   2  10  11   21.00    2.50   1
  -2 -10 -11   21.70    1.80   1
   2  10  12   22.40    3.60   1
  -2 -10 -12    9.00    1.50   1
   2  10  13   12.00    3.50   1
  -2 -10 -13   13.90    2.00   1
   2  10  14    2.40    3.60   1
  -2 -10 -14    7.70    2.20   1
   2  10  15   27.30    4.30   1
  -2 -10 -15   24.70    2.90   1
   2  10  16   10.70    4.10   1
  -2 -10 -16    5.50    1.90   1
   2  10  17   15.40    3.70   1
  -2 -10 -17    9.70    3.40   1
   2  10  18    1.60    4.10   1
  -2 -10 -18    0.10    3.00   1
   2  10  19   -5.00    2.90   1
  -2 -10 -19    1.50    2.90   1
   2  10  20    8.10    3.30   1
  -2 -10 -20    5.00    4.30   1
   2  10  21    2.30    4.20   1
  -2 -10 -21   -0.20    5.00   1
   2  11   0   -0.50    1.00   1
   2  11   1    1.20    0.80   1
  -2 -11  -1    1.00    1.10   1
   2  11   2   97.20    2.90   1
  -2 -11  -2   96.90    3.90   1
   2  11   3   21.70    1.60   1
  -2 -11  -3   20.30    2.10   1
   2  11   4   38.30    2.50   1
  -2 -11  -4   41.50    2.70   1
   2  11   5    8.00    1.90   1
  -2 -11  -5    8.50    2.30   1
   2  11   6    8.80    1.60   1
  -2 -11  -6    7.50    1.70   1
   2  11   7   39.70    2.20   1
  -2 -11  -7   43.60    2.80   1
   2  11   8   45.70    2.50   1
  -2 -11  -8   48.80    2.80   1
   2  11   9   14.50    1.60   1
  -2 -11  -9   20.90    2.50   1
   2  11  10   40.50    2.70   1
  -2 -11 -10   43.20    2.30   1
   2  11  11    5.10    2.50   1
  -2 -11 -11   15.30    1.50   1
   2  11  12   27.50    4.10   1
  -2 -11 -12   26.80    2.20   1
   2  11  13    9.20    4.00   1
  -2 -11 -13    8.50    1.90   1
   2  11  14    8.40    3.60   1
  -2 -11 -14   11.10    2.40   1
   2  11  15    0.00    2.90   1
  -2 -11 -15    1.60    1.80   1
   2  11  16   24.30    4.20   1
  -2 -11 -16   17.60    2.90   1
   2  11  17   -4.40    3.20   1
  -2 -11 -17    2.60    4.60   1
   2  11  18    4.70    3.80   1
  -2 -11 -18    3.20    3.30   1
   2  11  19    8.60    3.90   1
  -2 -11 -19    9.80    4.00   1
   2  11  20    5.70    3.70   1
  -2 -11 -20    8.50    4.20   1
   2  12   0   14.10    1.40   1
   2  12   1    2.10    1.00   1
  -2 -12  -1    2.90    1.20   1
   2  12   2   21.20    1.50   1
  -2 -12  -2   14.60    1.80   1
   2  12   3    3.10    1.40   1
  -2 -12  -3    2.50    1.90   1
   2  12   4   13.50    1.80   1
  -2 -12  -4   11.80    2.30   1
   2  12   5   41.40    3.20   1
  -2 -12  -5   42.40    3.00   1
   2  12   6   40.50    3.00   1
  -2 -12  -6   40.60    3.20   1
   2  12   7  102.60    4.80   1
  -2 -12  -7   92.50    5.40   1
   2  12   8   60.20    3.60   1
  -2 -12  -8   59.30    3.50   1
   2  12   9   66.90    3.70   1
  -2 -12  -9   57.30    3.90   1
   2  12  10   12.00    2.10   1
  -2 -12 -10   11.80    2.40   1
   2  12  11   18.60    2.30   1
  -2 -12 -11   15.30    1.80   1
   2  12  12   12.10    2.00   1
  -2 -12 -12   10.10    2.20   1
   2  12  13    5.90    3.20   1
  -2 -12 -13    2.80    1.90   1
   2  12  14   13.50    3.90   1
  -2 -12 -14    7.30    2.30   1
   2  12  15   11.60    3.90   1
  -2 -12 -15    5.40    3.40   1
   2  12  16    2.90    3.70   1
  -2 -12 -16    3.30    4.10   1
   2  12  17    3.50    3.40   1
  -2 -12 -17   -1.80    3.40   1
   2  12  18   10.00    4.80   1
  -2 -12 -18    6.20    3.40   1
   2  12  19   -1.60    3.40   1
  -2 -12 -19    7.40    4.90   1
   2  12  20    3.30    4.10   1
  -2 -12 -20   -5.50    3.80   1
   2  13   0    0.50    1.10   1
   2  13   1    2.40    1.00   1
  -2 -13  -1    1.20    1.30   1
   2  13   2   53.40    2.80   1
  -2 -13  -2   50.10    3.10   1
   2  13   3   13.40    1.60   1
  -2 -13  -3   15.80    2.40   1
   2  13   4    4.30    1.60   1
  -2 -13  -4    1.90    1.70   1
   2  13   5    8.60    1.80   1
  -2 -13  -5   11.10    2.10   1
   2  13   6   26.30    3.60   1
  -2 -13  -6   23.70    3.10   1
   2  13   7    4.40    2.60   1
  -2 -13  -7    0.80    3.10   1
   2  13   8   11.80    3.10   1
  -2 -13  -8   11.20    2.30   1
   2  13   9   -1.30    2.40   1
  -2 -13  -9   -1.60    2.00   1
   2  13  10    4.10    1.30   1
  -2 -13 -10    5.50    2.70   1
   2  13  11    5.20    1.60   1
  -2 -13 -11    0.20    3.00   1
   2  13  12    3.10    1.90   1
  -2 -13 -12    3.60    2.80   1
   2  13  13    2.20    1.60   1
  -2 -13 -13   -2.30    2.40   1
   2  13  14    4.60    2.00   1
  -2 -13 -14    9.00    4.10   1
   2  13  15    5.20    3.60   1
  -2 -13 -15    1.50    2.90   1
   2  13  16    0.70    5.00   1
  -2 -13 -16   -0.90    4.10   1
   2  13  17    7.90    3.90   1
  -2 -13 -17   10.20    4.50   1
   2  13  18   15.80    5.20   1
  -2 -13 -18    8.20    3.90   1
   2  13  19    9.40    4.50   1
  -2 -13 -19    6.80    4.20   1
   2  14   0    3.20    1.20   1
   2  14   1    7.20    1.40   1
  -2 -14  -1   13.60    1.70   1
   2  14   2    4.90    1.60   1
  -2 -14  -2    5.30    1.70   1
   2  14   3   14.70    1.90   1
  -2 -14  -3   17.00    3.10   1
   2  14   4   49.10    4.70   1
  -2 -14  -4   33.80    4.40   1
   2  14   5    7.00    2.10   1
  -2 -14  -5    3.50    2.60   1
   2  14   6   20.80    4.90   1
  -2 -14  -6   12.80    4.30   1
   2  14   7   11.10    3.60   1
  -2 -14  -7   19.50    5.80   1
   2  14   8    6.40    3.70   1
  -2 -14  -8    0.80    2.80   1
   2  14   9    9.00    3.60   1
  -2 -14  -9   16.00    4.10   1
   2  14  10   16.80    3.60   1
  -2 -14 -10   14.00    3.90   1
   2  14  11   -0.40    2.50   1
  -2 -14 -11    5.90    3.30   1
   2  14  12    5.90    3.70   1
  -2 -14 -12    0.30    3.70   1
   2  14  13    2.90    3.50   1
  -2 -14 -13   -5.90    3.80   1
   2  14  14   -2.40    2.80   1
  -2 -14 -14    3.10    3.80   1
   2  14  15    2.30    3.70   1
  -2 -14 -15    6.60    3.70   1
   2  14  16   11.70    4.40   1
  -2 -14 -16    5.50    4.30   1
   2  14  17   12.00    4.00   1
  -2 -14 -17   14.60    5.20   1
   2  14  18   -0.10    4.40   1
  -2 -14 -18   -3.40    3.20   1
   2  15   0    0.60    1.40   1
   2  15   1    0.10    2.40   1
  -2 -15  -1    0.00    1.60   1
   2  15   2    1.00    1.00   1
  -2 -15  -2    3.60    2.10   1
   2  15   3   -1.20    1.70   1
  -2 -15  -3    1.50    3.70   1
   2  15   4   21.90    2.60   1
  -2 -15  -4   23.10    6.20   1
   2  15   5    0.20    1.50   1
  -2 -15  -5   -1.00    3.10   1
   2  15   6   22.90    3.10   1
  -2 -15  -6   28.30    7.30   1
   2  15   7    2.60    3.60   1
  -2 -15  -7   11.20    5.20   1
   2  15   8   10.40    3.80   1
  -2 -15  -8   18.30    3.80   1
   2  15   9   -2.00    3.20   1
  -2 -15  -9    3.80    3.50   1
   2  15  10    5.20    3.30   1
  -2 -15 -10   10.50    3.40   1
   2  15  11    3.40    4.30   1
  -2 -15 -11    2.50    3.00   1
   2  15  12   14.40    4.20   1
  -2 -15 -12   10.90    2.80   1
   2  15  13    6.90    4.50   1
  -2 -15 -13   -0.80    3.20   1
   2  15  14    5.20    3.80   1
  -2 -15 -14    7.70    4.10   1
   2  15  15    9.10    3.90   1
  -2 -15 -15   21.30    5.70   1
   2  15  16    2.50    3.90   1
  -2 -15 -16   -0.70    4.10   1
   2  16   0   17.00    2.50   1
   2  16   1    6.00    4.00   1
  -2 -16  -1    8.10    1.70   1
   2  16   2    3.60    3.00   1
  -2 -16  -2    4.30    2.00   1
   2  16   3   20.10    2.30   1
  -2 -16  -3   16.30    2.50   1
   2  16   4    1.70    1.50   1
  -2 -16  -4   -2.30    4.10   1
   2  16   5   10.00    2.30   1
  -2 -16  -5   24.50    6.20   1
   2  16   6    8.70    2.20   1
  -2 -16  -6    9.70    4.90   1
   2  16   7    3.20    1.90   1
  -2 -16  -7    7.30    5.70   1
   2  16   8    4.30    2.90   1
  -2 -16  -8    1.00    3.10   1
   2  16   9   -3.70    3.30   1
  -2 -16  -9    0.50    2.90   1
   2  16  10   -0.90    3.70   1
  -2 -16 -10   -6.20    3.00   1
   2  16  11    4.40    3.90   1
  -2 -16 -11    3.00    3.20   1
   2  16  12    2.60    4.10   1
  -2 -16 -12    2.70    4.30   1
   2  16  13    6.10    4.00   1
  -2 -16 -13    4.60    4.80   1
   2  16  14    5.40    4.20   1
  -2 -16 -14   -1.10    3.80   1
   2  16  15   11.60    5.20   1
  -2 -16 -15    4.00    3.80   1
   2  17   0   -3.60    3.50   1
   2  17   1   16.60    4.20   1
  -2 -17  -1   13.60    2.30   1
   2  17   2    3.80    3.00   1
  -2 -17  -2   -1.20    1.80   1
   2  17   3    1.10    3.20   1
  -2 -17  -3    1.00    2.30   1
   2  17   4   -6.00    5.90   1
  -2 -17  -4    8.40    7.40   1
   2  17   5    5.70    5.40   1
  -2 -17  -5   14.10    6.20   1
   2  17   6   23.80    6.80   1
  -2 -17  -6   29.80    7.80   1
   2  17   7    0.60    3.80   1
  -2 -17  -7    3.40    4.30   1
   2  17   8    9.10    3.80   1
  -2 -17  -8   10.80    4.00   1
   2  17   9    7.70    4.00   1
  -2 -17  -9    6.40    3.90   1
   2  17  10    1.20    3.70   1
  -2 -17 -10    5.80    5.30   1
   2  17  11    2.90    4.40   1
  -2 -17 -11    6.60    5.00   1
   2  17  12   -1.80    4.70   1
  -2 -17 -12    8.90    4.20   1
   2  17  13    5.90    4.00   1
  -2 -17 -13    3.20    4.40   1
   2  18   0    4.10    3.90   1
   2  18   1    3.00    3.20   1
  -2 -18  -1    6.30    3.50   1
   2  18   2    1.40    3.60   1
  -2 -18  -2    0.30    4.40   1
   2  18   3    5.60    5.20   1
  -2 -18  -3    7.40    4.90   1
   2  18   4    4.60    7.60   1
  -2 -18  -4    8.00    5.30   1
   2  18   5   -2.80    5.00   1
  -2 -18  -5    7.60    7.10   1
   2  18   6    0.80    5.40   1
  -2 -18  -6    1.70    5.40   1
   2  18   7   -7.40    4.10   1
  -2 -18  -7   -7.80    7.30   1
   2  18   8   -4.00    4.30   1
  -2 -18  -8   -1.00    3.70   1
   2  18   9    2.00    4.20   1
  -2 -18  -9   -0.50    3.80   1
   2  18  10   10.70    4.00   1
  -2 -18 -10    3.60    4.60   1
   2  18  11   -6.80    7.00   1
  -2 -18 -11    5.00    4.80   1
   2  19   0   -0.60    3.50   1
   2  19   1   10.50    3.70   1
  -2 -19  -1   21.30    7.80   1
   2  19   2   11.00    5.30   1
  -2 -19  -2   23.10    5.60   1
   2  19   3   19.30    6.60   1
  -2 -19  -3    0.10    7.30   1
   2  19   4   14.40    7.70   1
  -2 -19  -4    5.40    5.40   1
   2  19   5    3.50    5.00   1
  -2 -19  -5   11.00    8.20   1
   2  19   6   15.20    5.40   1
  -2 -19  -6    4.90    4.90   1
   2  19   7    5.30    5.10   1
  -2 -19  -7   -2.70    6.70   1
   2  19   8   -1.20    5.20   1
  -2 -19  -8   -7.20    3.70   1
   2  19   9    1.30    5.60   1
  -2 -19  -9   -1.90    3.90   1
   2  20   0   10.80    4.20   1
   2  20   1    1.70    5.50   1
  -2 -20  -1    7.90    7.30   1
   2  20   2   14.50    4.80   1
  -2 -20  -2   18.00    5.50   1
   2  20   3   -2.00    5.10   1
  -2 -20  -3    1.50    7.00   1
   2  20   4   11.20    8.60   1
  -2 -20  -4    6.70    5.90   1
   2  20   5    2.30    5.40   1
  -2 -20  -5    7.30    5.50   1
   3   0   0    2.20    2.60   1
   3   0   1   60.00    1.90   1
   3   0   2   -1.20    0.80   1
   3   0   3   87.80    2.50   1
   3   0   4   -1.00    0.90   1
   3   0   5  150.70    4.00   1
   3   0   6    0.30    0.60   1
   3   0   7  113.80    3.20   1
   3   0   8    1.00    0.80   1
   3   0   9   15.60    1.20   1
   3   0  10   -1.00    1.00   1
   3   0  11    5.10    1.10   1
   3   0  12    1.60    1.30   1
   3   0  13   43.80    2.50   1
   3   0  14    2.00    1.30   1
   3   0  15   35.50    2.80   1
   3   0  16   -3.20    2.10   1
   3   0  17    1.40    1.70   1
   3   0  18    2.50    2.30   1
   3   0  19   -2.30    3.40   1
   3   0  20    3.30    2.80   1
   3   0  21   10.50    4.30   1
   3   0  22   -1.00    3.20   1
   3   0  23    6.60    3.30   1
   3   1   0    1.80    0.60   1
   3   1   1    5.50    0.50   1
  -3  -1  -1    6.70    0.70   1
   3   1   2    8.30    0.80   1
  -3  -1  -2    8.00    0.90   1
   3   1   3   14.20    1.20   1
  -3  -1  -3   11.50    1.50   1
   3   1   4  107.40    2.90   1
  -3  -1  -4  104.50    2.80   1
   3   1   5   82.60    2.50   1
  -3  -1  -5   79.10    1.90   1
   3   1   6   12.60    1.00   1
  -3  -1  -6   13.40    0.90   1
   3   1   7   30.90    1.20   1
  -3  -1  -7   29.20    1.20   1
   3   1   8   15.20    1.10   1
  -3  -1  -8   14.50    1.10   1
   3   1   9   10.00    1.10   1
  -3  -1  -9   10.00    1.00   1
   3   1  10    7.10    1.10   1
  -3  -1 -10    5.00    1.10   1
   3   1  11    3.20    1.10   1
  -3  -1 -11    2.20    1.00   1
   3   1  12    0.10    1.10   1
  -3  -1 -12    0.20    1.40   1
   3   1  13   13.10    1.60   1
  -3  -1 -13   13.50    1.70   1
   3   1  14    4.30    1.30   1
  -3  -1 -14    5.50    1.50   1
   3   1  15   16.80    2.00   1
  -3  -1 -15   20.10    2.10   1
   3   1  16   19.40    2.90   1
  -3  -1 -16   21.00    2.80   1
   3   1  17    2.70    2.00   1
  -3  -1 -17    1.60    1.80   1
   3   1  18    3.90    2.10   1
  -3  -1 -18    2.50    2.60   1
   3   1  19    3.20    2.70   1
  -3  -1 -19    7.70    3.40   1
   3   1  20   10.10    3.10   1
  -3  -1 -20    0.50    3.50   1
   3   1  21    5.20    3.70   1
  -3  -1 -21   -1.10    3.30   1
   3   1  22    2.00    3.70   1
  -3  -1 -22    6.30    4.20   1
   3   1  23   -3.20    3.60   1
  -3  -1 -23    1.20    3.70   1
   3   2   0   74.40    1.90   1
   3   2   1   56.40    1.50   1
  -3  -2  -1   57.20    1.50   1
   3   2   2   52.80    1.60   1
  -3  -2  -2   54.80    1.60   1
   3   2   3   21.00    0.90   1
  -3  -2  -3   20.40    1.00   1
   3   2   4   87.30    2.30   1
  -3  -2  -4   89.20    2.10   1
   3   2   5   29.00    1.50   1
  -3  -2  -5   31.30    1.00   1
   3   2   6   17.10    1.20   1
  -3  -2  -6   18.90    0.80   1
   3   2   7   17.90    1.20   1
  -3  -2  -7   14.30    1.00   1
   3   2   8    4.50    1.10   1
  -3  -2  -8    5.90    1.00   1
   3   2   9   11.20    1.70   1
  -3  -2  -9   11.70    1.00   1
   3   2  10    2.60    1.20   1
  -3  -2 -10    0.60    1.00   1
   3   2  11    1.80    1.00   1
  -3  -2 -11    4.70    1.10   1
   3   2  12   17.90    1.70   1
  -3  -2 -12   18.20    1.60   1
   3   2  13   11.00    1.50   1
  -3  -2 -13   11.80    1.50   1
   3   2  14    5.50    1.90   1
  -3  -2 -14    4.90    1.70   1
   3   2  15    6.00    1.50   1
  -3  -2 -15    6.00    1.80   1
   3   2  16   21.20    2.60   1
  -3  -2 -16   21.70    2.50   1
   3   2  17    0.00    2.10   1
  -3  -2 -17   -0.30    2.20   1
   3   2  18    0.50    2.50   1
  -3  -2 -18    0.70    2.10   1
   3   2  19    7.70    6.40   1
  -3  -2 -19    1.90    3.50   1
   3   2  20    4.80    3.20   1
  -3  -2 -20    1.30    2.60   1
   3   2  21    3.60    2.80   1
  -3  -2 -21    0.10    3.60   1
   3   2  22    1.30    3.70   1
  -3  -2 -22    1.20    3.80   1
   3   2  23    5.80    4.10   1
  -3  -2 -23    0.70    3.80   1
   3   3   0   -0.40    0.50   1
   3   3   1   31.00    1.10   1
  -3  -3  -1   37.70    1.00   1
   3   3   2  143.50    3.10   1
  -3  -3  -2  145.30    3.30   1
   3   3   3  204.40    4.10   1
  -3  -3  -3  209.60    5.00   1
   3   3   4  154.50    3.70   1
  -3  -3  -4  157.90    3.40   1
   3   3   5   31.00    1.50   1
  -3  -3  -5   30.60    1.10   1
   3   3   6    4.40    1.00   1
  -3  -3  -6    3.50    0.70   1
   3   3   7    4.00    1.20   1
  -3  -3  -7    3.70    0.80   1
   3   3   8   26.30    1.70   1
  -3  -3  -8   31.60    1.40   1
   3   3   9    4.70    1.10   1
  -3  -3  -9    4.70    1.00   1
   3   3  10   18.00    1.60   1
  -3  -3 -10   17.00    1.30   1
   3   3  11    4.00    1.50   1
  -3  -3 -11    3.00    1.20   1
   3   3  12   16.30    2.00   1
  -3  -3 -12   15.10    1.70   1
   3   3  13    2.30    1.40   1
  -3  -3 -13    3.10    1.20   1
   3   3  14   13.70    1.70   1
  -3  -3 -14    9.40    1.80   1
   3   3  15    7.20    1.80   1
  -3  -3 -15    1.20    1.60   1
   3   3  16    5.20    1.90   1
  -3  -3 -16    7.20    2.20   1
   3   3  17    8.00    1.80   1
  -3  -3 -17    4.90    3.00   1
   3   3  18   17.20    2.50   1
  -3  -3 -18   24.50    3.90   1
   3   3  19    7.40    3.20   1
  -3  -3 -19    8.70    3.00   1
   3   3  20    2.60    3.10   1
  -3  -3 -20    1.80    2.40   1
   3   3  21    3.50    2.90   1
  -3  -3 -21    3.00    3.40   1
   3   3  22    2.40    3.40   1
  -3  -3 -22   -0.80    4.00   1
   3   3  23    4.80    4.30   1
  -3  -3 -23    4.50    4.50   1
   3   4   0   59.30    1.50   1
   3   4   1   31.10    1.00   1
  -3  -4  -1   32.80    1.30   1
   3   4   2   84.00    2.00   1
  -3  -4  -2   83.40    2.60   1
   3   4   3   87.50    2.10   1
  -3  -4  -3   88.20    2.40   1
   3   4   4    2.50    0.90   1
  -3  -4  -4    4.00    0.60   1
   3   4   5  127.90    3.10   1
  -3  -4  -5  126.50    3.20   1
   3   4   6   70.40    2.60   1
  -3  -4  -6   68.00    2.10   1
   3   4   7   23.90    1.60   1
  -3  -4  -7   23.50    1.10   1
   3   4   8    8.30    1.20   1
  -3  -4  -8    7.80    1.10   1
   3   4   9   24.80    2.00   1
  -3  -4  -9   28.60    1.40   1
   3   4  10    1.70    1.30   1
  -3  -4 -10    1.40    1.00   1
   3   4  11   12.50    1.50   1
  -3  -4 -11   15.50    1.50   1
   3   4  12    8.20    2.00   1
  -3  -4 -12    9.40    1.40   1
   3   4  13   10.10    2.20   1
  -3  -4 -13   10.40    1.50   1
   3   4  14    1.10    2.20   1
  -3  -4 -14    3.30    1.40   1
   3   4  15   10.50    2.60   1
  -3  -4 -15   12.70    2.00   1
   3   4  16    3.70    2.10   1
  -3  -4 -16   -2.00    1.80   1
   3   4  17    1.90    2.70   1
  -3  -4 -17    0.40    1.60   1
   3   4  18    8.30    3.80   1
  -3  -4 -18    6.10    2.80   1
   3   4  19    4.90    3.30   1
  -3  -4 -19   -1.30    2.60   1
   3   4  20    7.50    3.20   1
  -3  -4 -20    7.90    4.00   1
   3   4  21    8.20    4.10   1
  -3  -4 -21   13.10    3.60   1
   3   4  22   14.70    3.90   1
  -3  -4 -22   15.20    4.40   1
   3   5   0   -0.30    0.70   1
   3   5   1   17.80    1.00   1
  -3  -5  -1   20.10    1.10   1
   3   5   2   19.90    1.00   1
  -3  -5  -2   16.10    1.10   1
   3   5   3    8.40    0.90   1
  -3  -5  -3    9.40    0.90   1
   3   5   4    8.50    1.00   1
  -3  -5  -4   10.30    0.80   1
   3   5   5    0.00    0.80   1
  -3  -5  -5    0.00    0.90   1
   3   5   6  132.50    3.00   1
  -3  -5  -6  142.10    3.20   1
   3   5   7   57.50    2.30   1
  -3  -5  -7   51.10    1.60   1
   3   5   8   55.20    2.40   1
  -3  -5  -8   51.30    1.90   1
   3   5   9   14.00    1.90   1
  -3  -5  -9   15.80    1.20   1
   3   5  10   14.00    1.60   1
  -3  -5 -10   12.70    1.30   1
   3   5  11   14.50    1.70   1
  -3  -5 -11   18.90    1.40   1
   3   5  12   18.00    2.10   1
  -3  -5 -12    8.90    1.40   1
   3   5  13   81.90    4.70   1
  -3  -5 -13   85.40    3.50   1
   3   5  14   24.50    2.60   1
  -3  -5 -14   26.30    2.20   1
   3   5  15   13.00    3.20   1
  -3  -5 -15   15.90    1.90   1
   3   5  16    5.30    3.10   1
  -3  -5 -16    9.40    2.30   1
   3   5  17    5.80    2.30   1
  -3  -5 -17   10.50    3.40   1
   3   5  18    1.90    2.90   1
  -3  -5 -18   -1.40    3.70   1
   3   5  19   -0.50    3.40   1
  -3  -5 -19    5.50    3.90   1
   3   5  20    0.30    3.40   1
  -3  -5 -20    3.10    3.30   1
   3   5  21    3.70    3.70   1
  -3  -5 -21    7.00    4.30   1
   3   5  22    3.60    3.20   1
  -3  -5 -22    1.80    3.50   1
   3   6   0   -1.30    0.90   1
   3   6   1    4.50    0.80   1
  -3  -6  -1    2.60    0.80   1
   3   6   2   15.10    0.90   1
  -3  -6  -2   15.70    1.20   1
   3   6   3   26.50    1.30   1
  -3  -6  -3   28.10    1.50   1
   3   6   4   21.30    1.10   1
  -3  -6  -4   22.70    1.30   1
   3   6   5    7.90    1.00   1
  -3  -6  -5   10.00    1.10   1
   3   6   6   24.50    1.30   1
  -3  -6  -6   26.20    1.30   1
   3   6   7   31.00    1.60   1
  -3  -6  -7   30.20    1.50   1
   3   6   8   48.20    2.40   1
  -3  -6  -8   42.70    2.00   1
   3   6   9   41.60    2.30   1
  -3  -6  -9   42.60    2.00   1
   3   6  10    3.10    1.80   1
  -3  -6 -10    3.50    1.00   1
   3   6  11   41.40    2.80   1
  -3  -6 -11   40.80    1.90   1
   3   6  12    8.80    2.00   1
  -3  -6 -12    5.60    1.30   1
   3   6  13    2.90    1.60   1
  -3  -6 -13    3.20    1.20   1
   3   6  14   -0.10    1.70   1
  -3  -6 -14    2.20    1.60   1
   3   6  15   10.10    2.40   1
  -3  -6 -15    3.30    1.80   1
   3   6  16   -0.50    1.90   1
  -3  -6 -16    3.10    1.70   1
   3   6  17   -1.30    3.10   1
  -3  -6 -17    2.00    2.50   1
   3   6  18    6.40    2.80   1
  -3  -6 -18   11.80    4.00   1
   3   6  19    2.50    2.90   1
  -3  -6 -19   11.10    4.30   1
   3   6  20    7.20    3.50   1
  -3  -6 -20    3.70    3.50   1
   3   6  21   -0.80    3.60   1
  -3  -6 -21   -1.90    3.60   1
   3   6  22    8.30    3.70   1
  -3  -6 -22    8.80    3.70   1
   3   7   0   -0.50    0.90   1
   3   7   1    3.70    0.80   1
  -3  -7  -1    5.40    1.00   1
   3   7   2    7.90    0.80   1
  -3  -7  -2    8.00    1.10   1
   3   7   3    1.80    0.90   1
  -3  -7  -3    2.60    1.00   1
   3   7   4   20.80    1.30   1
  -3  -7  -4   20.00    1.60   1
   3   7   5    4.80    1.00   1
  -3  -7  -5    4.20    1.00   1
   3   7   6   13.30    1.20   1
  -3  -7  -6   16.60    1.30   1
   3   7   7  166.80    4.50   1
  -3  -7  -7  168.30    5.10   1
   3   7   8  337.00   10.50   1
  -3  -7  -8  333.20    9.30   1
   3   7   9  155.80    5.40   1
  -3  -7  -9  183.80    5.60   1
   3   7  10   96.20    4.30   1
  -3  -7 -10   94.80    3.50   1
   3   7  11   45.40    2.90   1
  -3  -7 -11   37.90    2.20   1
   3   7  12   34.20    3.00   1
  -3  -7 -12   28.10    2.00   1
   3   7  13    5.90    2.20   1
  -3  -7 -13    7.90    1.40   1
   3   7  14    1.30    2.40   1
  -3  -7 -14    3.40    1.60   1
   3   7  15    1.70    2.40   1
  -3  -7 -15    4.90    1.80   1
   3   7  16    4.50    2.90   1
  -3  -7 -16    1.00    2.10   1
   3   7  17   -1.10    2.50   1
  -3  -7 -17   -1.60    2.60   1
   3   7  18    1.20    3.00   1
  -3  -7 -18   -2.20    3.00   1
   3   7  19    4.00    2.70   1
  -3  -7 -19    6.70    4.30   1
   3   7  20   -0.90    3.90   1
  -3  -7 -20    2.60    3.80   1
   3   7  21   -1.70    3.50   1
  -3  -7 -21   -3.30    2.90   1
   3   8   0    4.00    1.10   1
   3   8   1    6.90    0.90   1
  -3  -8  -1    6.40    1.20   1
   3   8   2   15.40    1.20   1
  -3  -8  -2   17.00    1.40   1
   3   8   3    5.90    1.00   1
  -3  -8  -3    3.60    1.20   1
   3   8   4    5.50    1.10   1
  -3  -8  -4    6.70    1.40   1
   3   8   5    6.20    1.10   1
  -3  -8  -5    6.60    1.10   1
   3   8   6   10.50    1.20   1
  -3  -8  -6   10.10    1.30   1
   3   8   7   50.60    2.10   1
  -3  -8  -7   46.50    2.20   1
   3   8   8   16.10    1.40   1
  -3  -8  -8   17.30    1.30   1
   3   8   9    0.60    1.10   1
  -3  -8  -9   -0.80    1.10   1
   3   8  10  648.10   22.20   1
  -3  -8 -10  681.40   18.10   1
   3   8  11  181.00    6.30   1
  -3  -8 -11  189.90    6.60   1
   3   8  12   66.50    4.10   1
  -3  -8 -12   76.20    3.30   1
   3   8  13   13.80    3.40   1
  -3  -8 -13   17.40    2.00   1
   3   8  14   12.50    3.10   1
  -3  -8 -14   11.20    1.80   1
   3   8  15    9.10    3.40   1
  -3  -8 -15    1.70    1.70   1
   3   8  16    2.50    3.70   1
  -3  -8 -16    6.50    2.80   1
   3   8  17    4.10    2.90   1
  -3  -8 -17   10.00    2.90   1
   3   8  18   -2.60    3.40   1
  -3  -8 -18    4.30    3.80   1
   3   8  19    4.90    3.00   1
  -3  -8 -19    1.40    2.90   1
   3   8  20   -1.80    3.80   1
  -3  -8 -20   -0.40    3.00   1
   3   8  21    7.80    5.10   1
  -3  -8 -21    0.20    4.80   1
   3   9   0   -0.40    0.90   1
   3   9   1    8.60    1.20   1
  -3  -9  -1   13.90    1.60   1
   3   9   2    1.10    1.00   1
  -3  -9  -2    0.50    1.20   1
   3   9   3    1.20    1.10   1
  -3  -9  -3    0.90    1.20   1
   3   9   4   27.20    1.50   1
  -3  -9  -4   25.70    2.10   1
   3   9   5   49.60    1.90   1
  -3  -9  -5   43.00    2.60   1
   3   9   6   -2.10    1.20   1
  -3  -9  -6    0.30    1.20   1
   3   9   7   21.50    1.40   1
  -3  -9  -7   22.30    1.70   1
   3   9   8   31.00    2.10   1
  -3  -9  -8   31.20    1.80   1
   3   9   9   22.80    1.80   1
  -3  -9  -9   27.20    2.00   1
   3   9  10    4.20    1.30   1
  -3  -9 -10    4.10    1.30   1
   3   9  11    9.30    2.60   1
  -3  -9 -11    6.50    1.50   1
   3   9  12    3.30    2.20   1
  -3  -9 -12    3.00    1.40   1
   3   9  13    3.50    2.50   1
  -3  -9 -13    3.10    1.70   1
   3   9  14   26.30    3.70   1
  -3  -9 -14   17.50    2.40   1
   3   9  15    2.90    3.80   1
  -3  -9 -15   -0.60    2.10   1
   3   9  16   10.10    3.00   1
  -3  -9 -16    4.70    3.10   1
   3   9  17   -3.70    3.00   1
  -3  -9 -17    2.90    2.90   1
   3   9  18    2.20    4.50   1
  -3  -9 -18   -3.60    3.20   1
   3   9  19    5.60    3.40   1
  -3  -9 -19    2.50    3.40   1
   3   9  20    1.50    4.20   1
  -3  -9 -20    6.30    4.70   1
   3  10   0    3.50    1.10   1
   3  10   1   14.00    1.20   1
  -3 -10  -1   12.20    1.50   1
   3  10   2    1.30    1.00   1
  -3 -10  -2    0.70    1.30   1
   3  10   3   12.10    1.50   1
  -3 -10  -3   13.60    2.00   1
   3  10   4   24.30    1.90   1
  -3 -10  -4   22.20    2.00   1
   3  10   5   69.80    2.50   1
  -3 -10  -5   70.30    3.50   1
   3  10   6    5.20    1.20   1
  -3 -10  -6    3.50    1.50   1
   3  10   7   44.70    2.20   1
  -3 -10  -7   51.20    2.80   1
   3  10   8    7.10    1.30   1
  -3 -10  -8    6.20    1.60   1
   3  10   9   36.60    2.40   1
  -3 -10  -9   35.60    2.60   1
   3  10  10   57.10    3.20   1
  -3 -10 -10   60.60    2.90   1
   3  10  11   21.10    2.20   1
  -3 -10 -11   18.80    1.80   1
   3  10  12    8.20    2.40   1
  -3 -10 -12    8.40    1.70   1
   3  10  13    6.00    3.30   1
  -3 -10 -13    5.90    1.80   1
   3  10  14   35.60    4.90   1
  -3 -10 -14   30.40    2.50   1
   3  10  15   -0.60    3.30   1
  -3 -10 -15    5.00    2.80   1
   3  10  16    0.30    2.80   1
  -3 -10 -16    6.40    3.00   1
   3  10  17    0.60    3.00   1
  -3 -10 -17    8.10    4.50   1
   3  10  18    0.70    3.90   1
  -3 -10 -18   -0.60    3.00   1
   3  10  19    6.30    3.60   1
  -3 -10 -19    0.60    3.70   1
   3  11   0   -1.50    1.20   1
   3  11   1    8.50    1.40   1
  -3 -11  -1    8.60    1.60   1
   3  11   2   14.60    1.40   1
  -3 -11  -2   16.70    1.70   1
   3  11   3   22.80    2.10   1
  -3 -11  -3   27.60    2.30   1
   3  11   4   -1.10    1.40   1
  -3 -11  -4    2.60    1.90   1
   3  11   5    7.90    1.50   1
  -3 -11  -5    9.60    1.90   1
   3  11   6    2.80    1.20   1
  -3 -11  -6    0.30    1.90   1
   3  11   7   78.40    3.00   1
  -3 -11  -7   79.20    3.70   1
   3  11   8   15.50    1.60   1
  -3 -11  -8   11.20    2.00   1
   3  11   9   19.90    1.90   1
  -3 -11  -9   17.80    2.30   1
   3  11  10    7.00    2.00   1
  -3 -11 -10    5.60    1.80   1
   3  11  11    5.10    1.50   1
  -3 -11 -11   11.60    1.90   1
   3  11  12   51.90    4.40   1
  -3 -11 -12   44.50    3.20   1
   3  11  13    0.40    2.10   1
  -3 -11 -13    1.00    1.90   1
   3  11  14   16.90    4.80   1
  -3 -11 -14   17.00    2.70   1
   3  11  15    2.50    3.30   1
  -3 -11 -15    3.30    3.00   1
   3  11  16    2.80    4.00   1
  -3 -11 -16   -2.80    3.20   1
   3  11  17    2.50    3.10   1
  -3 -11 -17    3.30    3.60   1
   3  11  18    0.30    3.30   1
  -3 -11 -18   -4.10    3.00   1
   3  11  19   13.90    4.80   1
  -3 -11 -19   12.50    3.70   1
   3  12   0  133.20    4.90   1
   3  12   1   42.50    2.50   1
  -3 -12  -1   44.40    2.80   1
   3  12   2   56.50    2.40   1
  -3 -12  -2   53.30    3.00   1
   3  12   3   45.60    2.60   1
  -3 -12  -3   45.40    2.60   1
   3  12   4    4.90    1.50   1
  -3 -12  -4    4.50    1.70   1
   3  12   5    3.60    1.50   1
  -3 -12  -5    5.60    1.80   1
   3  12   6    1.30    1.70   1
  -3 -12  -6    4.30    1.90   1
   3  12   7   27.60    2.30   1
  -3 -12  -7   30.20    2.40   1
   3  12   8    1.40    1.50   1
  -3 -12  -8   -1.20    1.60   1
   3  12   9    3.20    1.60   1
  -3 -12  -9    5.80    2.10   1
   3  12  10    4.50    2.00   1
  -3 -12 -10    3.40    2.40   1
   3  12  11    0.30    1.80   1
  -3 -12 -11    5.20    2.20   1
   3  12  12   16.40    2.60   1
  -3 -12 -12   16.90    3.90   1
   3  12  13    1.70    2.40   1
  -3 -12 -13    6.30    3.40   1
   3  12  14    7.20    2.00   1
  -3 -12 -14    5.70    3.90   1
   3  12  15    1.50    2.50   1
  -3 -12 -15   -0.10    3.40   1
   3  12  16    9.20    4.40   1
  -3 -12 -16    2.00    3.30   1
   3  12  17    3.50    3.70   1
  -3 -12 -17   -6.60    3.20   1
   3  12  18    1.00    3.60   1
  -3 -12 -18    7.10    4.40   1
   3  13   0    0.90    1.30   1
   3  13   1    2.80    1.40   1
  -3 -13  -1    3.10    1.60   1
   3  13   2    1.30    1.10   1
  -3 -13  -2    1.30    1.50   1
   3  13   3    9.80    2.00   1
  -3 -13  -3    7.20    1.50   1
   3  13   4    3.30    1.60   1
  -3 -13  -4    3.80    2.00   1
   3  13   5    6.80    1.90   1
  -3 -13  -5    7.30    2.40   1
   3  13   6    2.60    2.00   1
  -3 -13  -6    5.60    2.40   1
   3  13   7    4.00    2.40   1
  -3 -13  -7    1.00    1.60   1
   3  13   8    7.90    2.30   1
  -3 -13  -8   10.40    2.20   1
   3  13   9    0.70    1.90   1
  -3 -13  -9   -0.60    2.20   1
   3  13  10   10.60    2.40   1
  -3 -13 -10   11.80    4.20   1
   3  13  11    4.30    2.10   1
  -3 -13 -11    6.30    2.80   1
   3  13  12    3.50    2.30   1
  -3 -13 -12    6.70    3.30   1
   3  13  13    2.40    2.10   1
  -3 -13 -13    2.40    3.40   1
   3  13  14   -0.70    3.50   1
  -3 -13 -14    4.00    4.30   1
   3  13  15    6.10    2.90   1
  -3 -13 -15    2.60    3.90   1
   3  13  16   14.10    4.00   1
  -3 -13 -16    9.60    3.60   1
   3  13  17    1.30    3.70   1
  -3 -13 -17   10.50    4.10   1
   3  14   0    7.70    2.00   1
   3  14   1    4.40    1.70   1
  -3 -14  -1    6.00    2.30   1
   3  14   2   10.60    2.60   1
  -3 -14  -2   13.50    2.50   1
   3  14   3   -0.10    2.20   1
  -3 -14  -3    2.30    1.90   1
   3  14   4    1.60    2.40   1
  -3 -14  -4    2.10    2.60   1
   3  14   5    5.60    1.90   1
  -3 -14  -5    4.30    2.50   1
   3  14   6    1.30    2.20   1
  -3 -14  -6    2.90    2.70   1
   3  14   7   -0.10    2.60   1
  -3 -14  -7   -4.70    3.10   1
   3  14   8    2.90    2.60   1
  -3 -14  -8    6.30    3.10   1
   3  14   9   10.60    3.40   1
  -3 -14  -9    4.20    2.70   1
   3  14  10    1.60    2.90   1
  -3 -14 -10    9.60    3.30   1
   3  14  11    1.30    3.10   1
  -3 -14 -11   -2.10    3.40   1
   3  14  12    4.90    4.30   1
  -3 -14 -12   -0.20    3.00   1
   3  14  13    3.00    4.40   1
  -3 -14 -13   -3.60    2.90   1
   3  14  14    2.00    3.50   1
  -3 -14 -14   11.60    4.30   1
   3  14  15   -0.70    4.80   1
  -3 -14 -15    1.80    4.20   1
   3  14  16    0.90    5.30   1
  -3 -14 -16    7.70    3.90   1
   3  15   0    3.10    2.10   1
   3  15   1   16.40    2.70   1
  -3 -15  -1   21.10    3.10   1
   3  15   2   -1.90    2.80   1
  -3 -15  -2    4.50    2.00   1
   3  15   3    6.10    2.60   1
  -3 -15  -3    7.50    2.70   1
   3  15   4   24.90    3.10   1
  -3 -15  -4   40.50    5.00   1
   3  15   5    9.30    2.00   1
  -3 -15  -5   11.20    5.90   1
   3  15   6   -2.70    2.30   1
  -3 -15  -6   -2.60    3.50   1
   3  15   7    0.30    2.80   1
  -3 -15  -7    0.60    3.00   1
   3  15   8   -0.60    3.00   1
  -3 -15  -8    3.40    2.90   1
   3  15   9    5.40    3.60   1
  -3 -15  -9    9.30    4.60   1
   3  15  10    5.00    3.90   1
  -3 -15 -10   -1.80    3.50   1
   3  15  11   -3.80    3.00   1
  -3 -15 -11    6.00    4.00   1
   3  15  12    0.20    3.60   1
  -3 -15 -12    3.90    3.30   1
   3  15  13    6.80    4.30   1
  -3 -15 -13    3.60    3.70   1
   3  15  14    2.50    3.60   1
  -3 -15 -14    0.00    3.20   1
   3  16   0    8.10    2.40   1
   3  16   1    3.90    2.70   1
  -3 -16  -1   -0.60    2.70   1
   3  16   2    7.10    3.10   1
  -3 -16  -2   16.30    3.00   1
   3  16   3    5.80    4.70   1
  -3 -16  -3    0.30    2.80   1
   3  16   4    8.10    4.30   1
  -3 -16  -4   -0.50    2.40   1
   3  16   5   13.10    3.90   1
  -3 -16  -5    3.30    2.50   1
   3  16   6    3.50    3.50   1
  -3 -16  -6    5.20    5.70   1
   3  16   7   12.40    4.10   1
  -3 -16  -7   16.30    3.30   1
   3  16   8    7.00    3.80   1
  -3 -16  -8   11.50    3.80   1
   3  16   9   -2.10    3.40   1
  -3 -16  -9    0.20    3.00   1
   3  16  10   -0.70    3.10   1
  -3 -16 -10   -0.80    3.20   1
   3  16  11   -3.70    4.50   1
  -3 -16 -11    6.70    3.20   1
   3  16  12   -2.70    4.00   1
  -3 -16 -12    1.90    3.60   1
   3  16  13   -1.50    7.40   1
  -3 -16 -13   11.50    4.20   1
   3  17   0   -2.90    4.00   1
   3  17   1    2.30    3.70   1
  -3 -17  -1    0.30    2.60   1
   3  17   2   -2.50    3.70   1
  -3 -17  -2   -0.20    2.70   1
   3  17   3   -8.90    6.00   1
  -3 -17  -3    4.40    2.80   1
   3  17   4    1.40    4.00   1
  -3 -17  -4    2.10    2.80   1
   3  17   5   -0.50    4.20   1
  -3 -17  -5    4.60    3.00   1
   3  17   6    6.40    4.00   1
  -3 -17  -6    6.20    6.10   1
   3  17   7    3.90    3.60   1
  -3 -17  -7   10.80    3.90   1
   3  17   8   -0.70    4.20   1
  -3 -17  -8    2.60    3.30   1
   3  17   9    4.30    4.00   1
  -3 -17  -9    5.10    3.30   1
   3  17  10   -1.00    3.80   1
  -3 -17 -10    0.10    7.30   1
   3  17  11    0.40    3.50   1
  -3 -17 -11   -2.90    6.40   1
   3  18   0   -0.90    6.20   1
   3  18   1   -1.10    3.60   1
  -3 -18  -1    6.80    5.00   1
   3  18   2    8.70    3.70   1
  -3 -18  -2   -0.30    4.80   1
   3  18   3    5.60    4.80   1
  -3 -18  -3   -6.50    6.80   1
   3  18   4    1.90    5.10   1
  -3 -18  -4    0.10    4.60   1
   3  18   5    0.40    4.10   1
  -3 -18  -5    3.80    7.70   1
   3  18   6    0.60    4.10   1
  -3 -18  -6    7.40    5.70   1
   3  18   7    8.00    3.70   1
  -3 -18  -7   -0.70    3.20   1
   3  18   8   -2.50    4.70   1
  -3 -18  -8   -0.30    3.80   1
   3  19   0    9.30    6.70   1
   3  19   1   -6.90    4.00   1
  -3 -19  -1    9.30    5.70   1
   3  19   2   -1.00    5.20   1
  -3 -19  -2   16.40    6.20   1
   3  19   3   10.10    7.10   1
  -3 -19  -3    6.50    6.10   1
   3  19   4   16.20    7.30   1
  -3 -19  -4    8.70    7.00   1
   4   0   0   70.70    6.10   1
   4   0   1   -2.00    2.10   1
   4   0   2    2.20    0.50   1
   4   0   3    0.40    1.00   1
   4   0   4   12.30    1.30   1
   4   0   5    0.00    0.90   1
   4   0   6  141.90    4.60   1
   4   0   7   -1.70    1.60   1
   4   0   8   35.40    1.60   1
   4   0   9    1.60    0.90   1
   4   0  10   20.70    1.20   1
   4   0  11   -0.30    1.00   1
   4   0  12   23.20    1.60   1
   4   0  13   -2.50    1.10   1
   4   0  14    2.40    1.10   1
   4   0  15   -2.00    1.80   1
   4   0  16    3.90    1.80   1
   4   0  17   -2.00    2.30   1
   4   0  18    1.90    3.40   1
   4   0  19   -2.70    3.10   1
   4   0  20   -1.80    3.50   1
   4   0  21   10.80    5.80   1
   4   1   0    1.80    2.20   1
   4   1   1   25.60    3.30   1
  -4  -1  -1   27.40    3.00   1
   4   1   2   11.60    0.90   1
  -4  -1  -2   12.00    0.70   1
   4   1   3   12.80    1.00   1
  -4  -1  -3   11.20    1.30   1
   4   1   4   16.30    1.30   1
  -4  -1  -4   15.40    1.70   1
   4   1   5   41.50    1.70   1
  -4  -1  -5   35.50    2.00   1
   4   1   6    5.00    1.00   1
  -4  -1  -6    9.30    2.00   1
   4   1   7   18.70    0.90   1
  -4  -1  -7   12.90    1.40   1
   4   1   8    0.00    0.80   1
  -4  -1  -8    2.40    0.50   1
   4   1   9    1.20    1.10   1
  -4  -1  -9    1.70    0.50   1
   4   1  10    4.70    1.30   1
  -4  -1 -10    4.50    0.90   1
   4   1  11    7.70    1.40   1
  -4  -1 -11    8.60    1.20   1
   4   1  12   31.80    2.30   1
  -4  -1 -12   30.00    1.80   1
   4   1  13   42.60    2.30   1
  -4  -1 -13   39.60    2.20   1
   4   1  14   14.50    1.80   1
  -4  -1 -14   11.70    1.70   1
   4   1  15    6.90    1.90   1
  -4  -1 -15    5.00    1.50   1
   4   1  16    1.60    2.10   1
  -4  -1 -16   -0.10    2.20   1
   4   1  17    2.30    2.50   1
  -4  -1 -17    3.90    2.80   1
   4   1  18    2.60    2.80   1
  -4  -1 -18    2.00    3.00   1
   4   1  19    4.00    2.80   1
  -4  -1 -19    4.10    2.50   1
   4   1  20   -0.50    2.80   1
  -4  -1 -20   -0.90    2.80   1
   4   1  21   -3.00    5.90   1
  -4  -1 -21   15.00    6.20   1
   4   2   0   40.30    3.90   1
   4   2   1    6.00    0.60   1
  -4  -2  -1    3.20    2.40   1
   4   2   2   28.90    1.10   1
  -4  -2  -2   27.00    1.50   1
   4   2   3    1.80    0.60   1
  -4  -2  -3    2.90    1.10   1
   4   2   4   74.00    2.40   1
  -4  -2  -4   72.80    3.30   1
   4   2   5   16.80    1.40   1
  -4  -2  -5   18.60    1.80   1
   4   2   6   28.00    1.70   1
  -4  -2  -6   29.50    1.30   1
   4   2   7    4.30    0.70   1
  -4  -2  -7    4.10    0.90   1
   4   2   8    2.50    1.00   1
  -4  -2  -8    4.20    0.50   1
   4   2   9   18.80    1.40   1
  -4  -2  -9   18.90    0.90   1
   4   2  10    4.60    1.30   1
  -4  -2 -10    5.40    0.80   1
   4   2  11    3.80    1.40   1
  -4  -2 -11    7.20    1.20   1
   4   2  12    1.50    1.30   1
  -4  -2 -12    2.40    1.10   1
   4   2  13   10.70    1.70   1
  -4  -2 -13    3.80    1.30   1
   4   2  14    7.20    1.70   1
  -4  -2 -14    4.70    1.30   1
   4   2  15   13.20    2.80   1
  -4  -2 -15   16.80    2.20   1
   4   2  16    3.10    2.30   1
  -4  -2 -16    1.00    2.20   1
   4   2  17    2.80    2.20   1
  -4  -2 -17    2.90    2.10   1
   4   2  18    1.00    3.40   1
  -4  -2 -18   -2.10    2.20   1
   4   2  19    1.30    3.00   1
  -4  -2 -19    2.40    2.90   1
   4   2  20   -0.20    3.40   1
  -4  -2 -20    5.40    3.10   1
   4   3   0    0.00    0.60   1
   4   3   1   16.90    0.80   1
  -4  -3  -1   18.50    0.70   1
   4   3   2   11.70    0.90   1
  -4  -3  -2   12.70    0.60   1
   4   3   3   20.60    1.10   1
  -4  -3  -3   22.30    1.00   1
   4   3   4    3.70    0.90   1
  -4  -3  -4    4.40    0.50   1
   4   3   5    9.80    1.00   1
  -4  -3  -5   12.80    1.10   1
   4   3   6   66.70    2.20   1
  -4  -3  -6   69.80    2.70   1
   4   3   7   43.60    2.00   1
  -4  -3  -7   41.40    1.20   1
   4   3   8   11.90    1.30   1
  -4  -3  -8   11.20    0.80   1
   4   3   9   10.00    1.30   1
  -4  -3  -9   10.30    0.80   1
   4   3  10   11.20    1.70   1
  -4  -3 -10   13.50    1.10   1
   4   3  11    1.20    1.30   1
  -4  -3 -11    3.80    1.00   1
   4   3  12    7.00    1.40   1
  -4  -3 -12   10.90    1.20   1
   4   3  13    1.30    1.40   1
  -4  -3 -13    3.30    1.40   1
   4   3  14    8.60    2.20   1
  -4  -3 -14   11.00    1.40   1
   4   3  15    6.70    2.50   1
  -4  -3 -15    0.90    1.60   1
   4   3  16    2.70    2.40   1
  -4  -3 -16    2.10    2.40   1
   4   3  17    2.10    3.30   1
  -4  -3 -17    1.00    2.00   1
   4   3  18    6.60    2.80   1
  -4  -3 -18    6.10    2.80   1
   4   3  19    7.80    3.80   1
  -4  -3 -19    3.80    3.00   1
   4   3  20    4.60    3.20   1
  -4  -3 -20    3.70    3.50   1
   4   4   0    1.00    0.50   1
   4   4   1   17.30    0.90   1
  -4  -4  -1   14.80    0.90   1
   4   4   2    5.60    0.80   1
  -4  -4  -2    6.10    0.60   1
   4   4   3   26.30    1.30   1
  -4  -4  -3   25.60    1.20   1
   4   4   4   18.30    1.30   1
  -4  -4  -4   21.20    1.30   1
   4   4   5   75.00    2.30   1
  -4  -4  -5   73.00    3.20   1
   4   4   6   64.60    2.00   1
  -4  -4  -6   62.00    1.70   1
   4   4   7   20.20    1.20   1
  -4  -4  -7   18.30    0.90   1
   4   4   8    1.10    1.00   1
  -4  -4  -8    0.80    0.70   1
   4   4   9   15.00    1.60   1
  -4  -4  -9   16.30    1.10   1
   4   4  10   43.10    2.80   1
  -4  -4 -10   48.30    1.70   1
   4   4  11    6.60    1.50   1
  -4  -4 -11    9.80    1.10   1
   4   4  12   20.50    2.20   1
  -4  -4 -12   18.60    1.50   1
   4   4  13   21.30    2.40   1
  -4  -4 -13   25.90    1.90   1
   4   4  14   -0.40    1.60   1
  -4  -4 -14    1.90    1.30   1
   4   4  15    3.80    1.90   1
  -4  -4 -15   -0.60    1.50   1
   4   4  16    4.40    2.10   1
  -4  -4 -16    3.20    2.70   1
   4   4  17    4.40    2.60   1
  -4  -4 -17    7.70    2.90   1
   4   4  18    0.50    3.50   1
  -4  -4 -18    5.20    2.60   1
   4   4  19   13.10    3.70   1
  -4  -4 -19    8.60    3.60   1
   4   4  20    2.80    3.50   1
  -4  -4 -20    0.70    3.20   1
   4   5   0   -0.10    0.60   1
   4   5   1   11.80    0.90   1
  -4  -5  -1    9.50    0.80   1
   4   5   2   67.70    2.20   1
  -4  -5  -2   63.50    1.70   1
   4   5   3   15.60    1.20   1
  -4  -5  -3   16.30    0.80   1
   4   5   4   21.10    1.40   1
  -4  -5  -4   24.40    0.90   1
   4   5   5   45.80    1.90   1
  -4  -5  -5   51.00    1.60   1
   4   5   6   87.10    2.80   1
  -4  -5  -6   89.00    2.40   1
   4   5   7    2.40    0.80   1
  -4  -5  -7    5.60    0.60   1
   4   5   8    1.80    1.00   1
  -4  -5  -8    4.20    0.90   1
   4   5   9    1.80    1.20   1
  -4  -5  -9    3.20    0.90   1
   4   5  10    2.20    1.70   1
  -4  -5 -10    3.90    1.00   1
   4   5  11    4.30    1.60   1
  -4  -5 -11    2.10    1.20   1
   4   5  12    0.70    1.40   1
  -4  -5 -12    2.60    1.10   1
   4   5  13   12.10    1.90   1
  -4  -5 -13   10.80    1.30   1
   4   5  14    1.70    2.30   1
  -4  -5 -14    2.30    1.20   1
   4   5  15   -0.50    2.20   1
  -4  -5 -15    2.30    2.40   1
   4   5  16    5.70    3.10   1
  -4  -5 -16   11.10    2.80   1
   4   5  17    6.80    3.30   1
  -4  -5 -17    9.20    3.40   1
   4   5  18    0.60    3.90   1
  -4  -5 -18    9.00    4.00   1
   4   5  19    9.30    3.80   1
  -4  -5 -19    4.00    2.90   1
   4   5  20    8.00    3.60   1
  -4  -5 -20    6.30    7.20   1
   4   6   0   13.50    0.90   1
   4   6   1   12.40    1.20   1
  -4  -6  -1   12.10    0.90   1
   4   6   2    5.50    1.00   1
  -4  -6  -2    5.50    0.70   1
   4   6   3   20.20    1.30   1
  -4  -6  -3   16.60    1.00   1
   4   6   4   24.70    1.30   1
  -4  -6  -4   25.60    1.30   1
   4   6   5   99.80    2.90   1
  -4  -6  -5  103.80    3.10   1
   4   6   6   67.10    2.30   1
  -4  -6  -6   73.60    2.30   1
   4   6   7   35.60    1.70   1
  -4  -6  -7   38.60    1.60   1
   4   6   8   37.70    2.00   1
  -4  -6  -8   34.90    1.60   1
   4   6   9   31.40    1.80   1
  -4  -6  -9   34.40    1.60   1
   4   6  10    0.80    1.30   1
  -4  -6 -10    2.10    0.90   1
   4   6  11    7.00    1.80   1
  -4  -6 -11    6.50    1.30   1
   4   6  12   22.10    2.20   1
  -4  -6 -12   17.90    1.70   1
   4   6  13   26.40    2.70   1
  -4  -6 -13   33.00    2.10   1
   4   6  14   26.90    3.30   1
  -4  -6 -14   20.50    1.80   1
   4   6  15    1.40    2.40   1
  -4  -6 -15    8.60    2.70   1
   4   6  16    5.30    3.00   1
  -4  -6 -16   13.50    2.60   1
   4   6  17    3.10    3.40   1
  -4  -6 -17   -2.00    2.30   1
   4   6  18    4.30    2.90   1
  -4  -6 -18    2.10    2.60   1
   4   6  19   -2.90    3.70   1
  -4  -6 -19   10.20    2.90   1
   4   7   0    0.70    0.90   1
   4   7   1    4.00    1.10   1
  -4  -7  -1    4.10    1.00   1
   4   7   2   10.90    1.20   1
  -4  -7  -2   10.60    1.20   1
   4   7   3   41.80    1.90   1
  -4  -7  -3   42.90    1.80   1
   4   7   4   28.20    1.50   1
  -4  -7  -4   25.60    1.40   1
   4   7   5   22.80    1.40   1
  -4  -7  -5   19.90    1.40   1
   4   7   6    2.10    1.00   1
  -4  -7  -6    3.90    1.00   1
   4   7   7    4.40    1.10   1
  -4  -7  -7    2.70    1.10   1
   4   7   8   31.40    1.90   1
  -4  -7  -8   29.60    1.60   1
   4   7   9   21.50    1.70   1
  -4  -7  -9   21.60    1.60   1
   4   7  10    3.10    1.30   1
  -4  -7 -10   -1.10    1.00   1
   4   7  11   22.30    1.90   1
  -4  -7 -11   23.80    1.70   1
   4   7  12   33.00    2.90   1
  -4  -7 -12   22.20    1.70   1
   4   7  13   13.20    3.00   1
  -4  -7 -13   14.50    2.10   1
   4   7  14    7.00    2.80   1
  -4  -7 -14    5.80    2.10   1
   4   7  15    3.00    2.80   1
  -4  -7 -15    0.20    2.10   1
   4   7  16   28.50    3.70   1
  -4  -7 -16   17.90    4.10   1
   4   7  17    1.20    3.00   1
  -4  -7 -17   11.00    3.80   1
   4   7  18    9.60    2.90   1
  -4  -7 -18    5.80    3.00   1
   4   7  19    2.20    3.90   1
  -4  -7 -19    3.60    5.60   1
   4   8   0    1.70    0.90   1
   4   8   1    2.80    0.80   1
  -4  -8  -1    1.60    1.20   1
   4   8   2   17.60    1.60   1
  -4  -8  -2   14.30    1.30   1
   4   8   3    1.70    0.90   1
  -4  -8  -3    4.20    1.10   1
   4   8   4   12.70    1.20   1
  -4  -8  -4   11.60    1.10   1
   4   8   5    6.00    1.10   1
  -4  -8  -5    3.40    0.80   1
   4   8   6    1.70    1.10   1
  -4  -8  -6    1.10    1.00   1
   4   8   7   12.50    1.30   1
  -4  -8  -7   14.30    1.40   1
   4   8   8    7.10    1.60   1
  -4  -8  -8    7.80    1.20   1
   4   8   9   28.10    2.00   1
  -4  -8  -9   29.40    2.00   1
   4   8  10   18.30    1.70   1
  -4  -8 -10   15.90    1.60   1
   4   8  11    9.30    2.00   1
  -4  -8 -11    9.30    1.60   1
   4   8  12    8.70    2.10   1
  -4  -8 -12    8.90    1.60   1
   4   8  13    1.40    2.80   1
  -4  -8 -13   -0.70    1.90   1
   4   8  14   15.00    3.70   1
  -4  -8 -14   11.40    2.50   1
   4   8  15    4.80    3.00   1
  -4  -8 -15    2.90    3.00   1
   4   8  16    4.40    3.70   1
  -4  -8 -16    1.40    2.50   1
   4   8  17    1.20    4.30   1
  -4  -8 -17    4.60    3.30   1
   4   8  18    1.70    2.70   1
  -4  -8 -18    4.70    3.20   1
   4   9   0   -0.50    0.90   1
   4   9   1    2.50    1.30   1
  -4  -9  -1    3.10    1.20   1
   4   9   2    0.40    1.20   1
  -4  -9  -2    2.10    1.30   1
   4   9   3    4.40    1.20   1
  -4  -9  -3    2.10    1.00   1
   4   9   4   11.70    1.30   1
  -4  -9  -4   12.80    1.10   1
   4   9   5   18.00    1.50   1
  -4  -9  -5   18.50    1.50   1
   4   9   6    8.30    1.50   1
  -4  -9  -6    7.60    1.30   1
   4   9   7   27.80    1.90   1
  -4  -9  -7   34.90    2.00   1
   4   9   8   15.40    1.90   1
  -4  -9  -8   15.20    1.60   1
   4   9   9   26.20    2.20   1
  -4  -9  -9   28.20    1.90   1
   4   9  10    5.50    1.60   1
  -4  -9 -10    4.90    1.40   1
   4   9  11   44.00    3.60   1
  -4  -9 -11   38.80    2.40   1
   4   9  12   11.90    2.30   1
  -4  -9 -12   11.80    1.90   1
   4   9  13    2.00    1.70   1
  -4  -9 -13    3.10    1.60   1
   4   9  14    0.50    2.30   1
  -4  -9 -14    3.40    2.90   1
   4   9  15    2.30    3.10   1
  -4  -9 -15    6.10    2.70   1
   4   9  16    7.20    3.50   1
  -4  -9 -16    5.70    3.10   1
   4   9  17   13.00    3.90   1
  -4  -9 -17    2.40    3.00   1
   4   9  18    6.40    4.60   1
  -4  -9 -18    6.00    4.70   1
   4  10   0   27.70    1.80   1
   4  10   1    7.20    1.40   1
  -4 -10  -1   10.10    1.50   1
   4  10   2    8.00    1.50   1
  -4 -10  -2    5.40    1.30   1
   4  10   3    2.20    1.20   1
  -4 -10  -3    3.10    1.60   1
   4  10   4    4.10    1.50   1
  -4 -10  -4    4.80    1.60   1
   4  10   5    0.30    1.10   1
  -4 -10  -5    0.00    1.10   1
   4  10   6   18.20    1.60   1
  -4 -10  -6   18.90    1.50   1
   4  10   7   25.40    1.90   1
  -4 -10  -7   23.70    2.10   1
   4  10   8   21.60    2.00   1
  -4 -10  -8   22.70    2.10   1
   4  10   9   23.60    2.40   1
  -4 -10  -9   27.30    2.00   1
   4  10  10   11.40    2.70   1
  -4 -10 -10   11.30    1.60   1
   4  10  11    4.10    2.10   1
  -4 -10 -11    7.70    2.40   1
   4  10  12    3.70    2.30   1
  -4 -10 -12    3.20    2.80   1
   4  10  13    1.10    2.10   1
  -4 -10 -13    8.10    3.20   1
   4  10  14   18.70    2.70   1
  -4 -10 -14   27.20    4.20   1
   4  10  15    5.30    2.70   1
  -4 -10 -15    9.90    2.90   1
   4  10  16    9.90    2.70   1
  -4 -10 -16   -1.80    2.90   1
   4  10  17    9.70    4.30   1
  -4 -10 -17    8.30    3.40   1
   4  11   0   -0.70    1.50   1
   4  11   1    6.20    1.50   1
  -4 -11  -1   10.10    1.70   1
   4  11   2   11.50    2.10   1
  -4 -11  -2   10.80    1.70   1
   4  11   3    8.30    1.60   1
  -4 -11  -3    6.90    1.60   1
   4  11   4   12.80    1.70   1
  -4 -11  -4   18.50    2.00   1
   4  11   5   16.30    2.00   1
  -4 -11  -5   18.10    1.70   1
   4  11   6    2.60    1.80   1
  -4 -11  -6   -0.30    1.30   1
   4  11   7    5.50    1.70   1
  -4 -11  -7   11.70    1.60   1
   4  11   8    9.30    2.00   1
  -4 -11  -8   12.00    1.60   1
   4  11   9   16.30    2.80   1
  -4 -11  -9   15.20    2.60   1
   4  11  10    4.00    2.20   1
  -4 -11 -10    5.60    2.30   1
   4  11  11    4.30    1.80   1
  -4 -11 -11    3.50    2.50   1
   4  11  12    4.60    2.60   1
  -4 -11 -12    4.80    2.80   1
   4  11  13   -1.70    2.40   1
  -4 -11 -13    3.40    2.60   1
   4  11  14    3.90    2.40   1
  -4 -11 -14    5.60    3.80   1
   4  11  15   -0.70    2.50   1
  -4 -11 -15    2.00    3.20   1
   4  11  16    4.70    2.60   1
  -4 -11 -16    4.40    2.90   1
   4  12   0    1.00    1.60   1
   4  12   1    5.00    1.90   1
  -4 -12  -1    0.30    1.50   1
   4  12   2   17.40    2.00   1
  -4 -12  -2   16.30    1.80   1
   4  12   3    3.00    1.50   1
  -4 -12  -3    5.10    2.00   1
   4  12   4    0.90    1.80   1
  -4 -12  -4    4.50    2.00   1
   4  12   5   -1.90    1.90   1
  -4 -12  -5    5.10    1.40   1
   4  12   6    3.10    1.90   1
  -4 -12  -6    3.00    1.60   1
   4  12   7   16.00    2.50   1
  -4 -12  -7   13.80    2.10   1
   4  12   8    8.70    2.10   1
  -4 -12  -8    7.20    2.40   1
   4  12   9   20.00    2.70   1
  -4 -12  -9   10.50    3.40   1
   4  12  10   14.10    2.30   1
  -4 -12 -10   17.10    2.80   1
   4  12  11   11.40    2.80   1
  -4 -12 -11   17.00    2.90   1
   4  12  12    7.40    2.50   1
  -4 -12 -12   12.10    3.50   1
   4  12  13    8.00    2.80   1
  -4 -12 -13    7.40    3.00   1
   4  12  14    6.90    2.90   1
  -4 -12 -14    6.60    3.30   1
   4  12  15   -0.20    3.40   1
  -4 -12 -15   -1.50    3.00   1
   4  13   0   -0.30    1.60   1
   4  13   1   12.40    2.30   1
  -4 -13  -1    9.40    2.40   1
   4  13   2    8.50    3.20   1
  -4 -13  -2   18.10    2.60   1
   4  13   3    8.60    2.10   1
  -4 -13  -3    6.10    2.20   1
   4  13   4    3.10    2.00   1
  -4 -13  -4    2.60    2.20   1
   4  13   5   11.40    3.10   1
  -4 -13  -5   22.00    2.30   1
   4  13   6    3.80    4.30   1
  -4 -13  -6    0.60    3.30   1
   4  13   7    1.60    2.60   1
  -4 -13  -7    0.20    2.40   1
   4  13   8    0.60    2.30   1
  -4 -13  -8    5.70    2.80   1
   4  13   9   -1.80    3.60   1
  -4 -13  -9    4.70    3.50   1
   4  13  10    1.60    2.00   1
  -4 -13 -10    1.00    2.00   1
   4  13  11   -0.30    2.80   1
  -4 -13 -11   -1.30    2.40   1
   4  13  12   -4.60    2.80   1
  -4 -13 -12    3.90    3.00   1
   4  13  13    3.50    3.80   1
  -4 -13 -13    0.50    2.90   1
   4  13  14   -4.80    3.20   1
  -4 -13 -14    5.00    3.80   1
   4  14   0    6.90    2.70   1
   4  14   1    5.50    2.50   1
  -4 -14  -1   -3.90    3.10   1
  -4 -14  -2    7.00    3.20   1
   4  14   3   21.70    3.60   1
  -4 -14  -3   14.80    3.10   1
   4  14   4   11.00    4.00   1
  -4 -14  -4    5.50    2.70   1
   4  14   5    1.80    2.60   1
  -4 -14  -5    3.20    2.50   1
   4  14   6    3.40    2.80   1
  -4 -14  -6    1.00    2.00   1
   4  14   7    4.20    3.70   1
  -4 -14  -7    6.50    2.50   1
   4  14   8    0.80    2.40   1
  -4 -14  -8   -0.10    3.60   1
   4  14   9    4.20    3.30   1
  -4 -14  -9   10.00    3.30   1
   4  14  10    4.50    3.00   1
  -4 -14 -10    6.40    2.80   1
   4  14  11   10.90    3.50   1
  -4 -14 -11   15.90    3.90   1
   4  14  12    2.30    3.80   1
  -4 -14 -12   -2.80    2.60   1
   4  15   0    0.50    2.50   1
   4  15   1    2.20    5.60   1
  -4 -15  -1   -2.50    2.90   1
  -4 -15  -2    8.90    3.40   1
   4  15   3    3.50    3.20   1
  -4 -15  -3    7.90    2.70   1
   4  15   4   11.90    3.40   1
  -4 -15  -4    7.40    3.00   1
   4  15   5   10.30    3.70   1
  -4 -15  -5    7.00    2.90   1
   4  15   6    5.00    3.20   1
  -4 -15  -6    4.30    3.10   1
   4  15   7    9.00    3.50   1
  -4 -15  -7   10.30    2.90   1
   4  15   8    1.30    3.40   1
  -4 -15  -8    2.80    2.70   1
   4  15   9   -3.80    3.80   1
  -4 -15  -9    3.60    3.00   1
   4  15  10    3.50    3.50   1
  -4 -15 -10    5.30    2.90   1
   4  16   0    4.90    3.10   1
   4  16   1    0.90    4.10   1
  -4 -16  -1    2.40    2.60   1
  -4 -16  -2    5.70    3.10   1
   4  16   3    8.60    3.60   1
  -4 -16  -3    7.30    3.60   1
   4  16   4    8.00    4.50   1
  -4 -16  -4   -1.90    2.80   1
   4  16   5    3.00    3.40   1
  -4 -16  -5    6.10    3.90   1
   4  16   6    5.20    3.50   1
  -4 -16  -6   -0.80    2.30   1
   4  16   7   -1.50    3.30   1
  -4 -16  -7    1.60    2.30   1
   4  16   8   -3.40    3.00   1
  -4 -16  -8    0.30    3.60   1
   4  17   0   13.90    6.50   1
  -4 -17  -1    3.00    6.00   1
  -4 -17  -2    5.80    4.50   1
   4  17   3   12.30    6.90   1
  -4 -17  -3   10.20    4.70   1
   4  17   4    2.00    3.30   1
  -4 -17  -4    7.80    6.60   1
   4  17   5    5.10    3.90   1
  -4 -17  -5    8.70    6.60   1
   5   0   0   -6.20    3.40   1
   5   0   1   18.60    2.80   1
   5   0   2   -5.40    5.40   1
   5   0   3   93.90    8.20   1
   5   0   4   -0.30    0.60   1
   5   0   5   36.70    2.40   1
   5   0   6   -0.60    1.40   1
   5   0   7   33.80    2.60   1
   5   0   8    0.80    1.50   1
   5   0   9    3.60    1.60   1
   5   0  10    3.10    1.90   1
   5   0  11   -0.60    2.30   1
   5   0  12    1.80    1.70   1
   5   0  13   -2.70    3.10   1
   5   0  14   -7.20    4.40   1
   5   0  15    0.70    4.30   1
   5   0  16   -2.20    3.10   1
   5   0  17    3.40    3.60   1
   5   1   0    2.40    4.30   1
   5   1   1   28.50    4.00   1
  -5  -1  -1   37.50    5.20   1
   5   1   2   28.00    6.20   1
  -5  -1  -2   21.70    4.60   1
   5   1   3    8.10    5.60   1
  -5  -1  -3    3.50    4.30   1
   5   1   4   30.90    1.80   1
  -5  -1  -4   36.10    1.80   1
   5   1   5    9.00    1.20   1
  -5  -1  -5    8.40    1.40   1
   5   1   6    8.80    1.40   1
  -5  -1  -6    5.30    1.90   1
   5   1   7    1.80    1.30   1
  -5  -1  -7    3.10    1.70   1
   5   1   8   -0.50    1.50   1
  -5  -1  -8   -0.10    1.50   1
   5   1   9   -1.40    1.30   1
  -5  -1  -9    0.20    2.80   1
   5   1  10    0.10    2.00   1
  -5  -1 -10    2.70    2.60   1
   5   1  11    2.60    1.80   1
  -5  -1 -11    1.60    3.00   1
   5   1  12    9.20    1.80   1
  -5  -1 -12    8.90    2.60   1
   5   1  13    9.90    3.50   1
  -5  -1 -13    6.40    5.20   1
   5   1  14   11.70    3.60   1
  -5  -1 -14   13.40    5.00   1
   5   1  15   -2.30    3.50   1
  -5  -1 -15    3.40    3.30   1
   5   1  16    8.50    5.50   1
  -5  -1 -16   -1.80    3.10   1
   5   1  17    2.00    4.20   1
  -5  -1 -17    3.10    3.40   1
   5   2   0   15.30    3.20   1
   5   2   1    4.80    2.60   1
  -5  -2  -1    5.70    3.80   1
   5   2   2   59.50    6.80   1
  -5  -2  -2   83.30    8.50   1
   5   2   3   42.30    1.80   1
  -5  -2  -3   42.60    6.00   1
   5   2   4   85.40    3.80   1
  -5  -2  -4   92.80    4.40   1
   5   2   5    2.80    1.10   1
  -5  -2  -5    4.90    1.30   1
   5   2   6    4.60    1.00   1
  -5  -2  -6    5.20    1.60   1
   5   2   7    9.70    1.30   1
  -5  -2  -7    8.00    2.20   1
   5   2   8    8.40    1.60   1
  -5  -2  -8    4.10    1.70   1
   5   2   9    8.30    1.60   1
  -5  -2  -9   16.20    3.30   1
   5   2  10   15.00    2.20   1
  -5  -2 -10   20.70    3.00   1
   5   2  11   -0.90    1.80   1
  -5  -2 -11    0.10    2.40   1
   5   2  12    3.60    3.10   1
  -5  -2 -12   10.80    2.90   1
   5   2  13    2.80    4.00   1
  -5  -2 -13    2.20    4.20   1
   5   2  14    0.70    3.50   1
  -5  -2 -14    0.20    3.40   1
   5   2  15   -0.70    2.90   1
  -5  -2 -15    3.90    3.00   1
   5   2  16   -0.80    3.30   1
  -5  -2 -16   15.10    5.30   1
   5   2  17    7.50    6.40   1
  -5  -2 -17    8.30    5.40   1
   5   3   0   -0.30    2.90   1
   5   3   1    6.20    3.30   1
  -5  -3  -1   11.20    4.60   1
   5   3   2    0.90    0.50   1
  -5  -3  -2    1.40    4.00   1
   5   3   3   18.90    1.20   1
  -5  -3  -3   19.60    5.80   1
   5   3   4   12.90    1.10   1
  -5  -3  -4   13.00    1.40   1
   5   3   5    8.40    1.10   1
  -5  -3  -5   10.50    1.70   1
   5   3   6    0.90    1.10   1
  -5  -3  -6    1.40    1.60   1
   5   3   7    3.70    1.20   1
  -5  -3  -7    1.70    2.10   1
   5   3   8    3.60    1.30   1
  -5  -3  -8    5.10    2.30   1
   5   3   9   15.70    2.60   1
  -5  -3  -9    7.40    2.90   1
   5   3  10    7.20    1.80   1
  -5  -3 -10   13.30    3.20   1
   5   3  11   10.10    2.10   1
  -5  -3 -11   13.70    3.40   1
   5   3  12   10.90    4.40   1
  -5  -3 -12    7.00    3.00   1
   5   3  13   -0.20    4.10   1
  -5  -3 -13    9.90    3.30   1
   5   3  14   10.50    3.80   1
  -5  -3 -14    4.70    4.50   1
   5   3  15    3.30    4.10   1
  -5  -3 -15    6.00    3.10   1
   5   3  16   11.00    4.20   1
  -5  -3 -16    3.20    3.00   1
   5   3  17   -1.00    5.60   1
  -5  -3 -17   -0.90    2.40   1
   5   4   0   16.40    6.00   1
   5   4   1    5.30    0.70   1
  -5  -4  -1   10.80    5.10   1
   5   4   2   30.50    1.60   1
  -5  -4  -2   40.60    5.80   1
   5   4   3   61.10    2.30   1
  -5  -4  -3   63.40    3.40   1
   5   4   4   31.70    1.50   1
  -5  -4  -4   32.80    2.70   1
   5   4   5    8.10    1.10   1
  -5  -4  -5   10.50    1.80   1
   5   4   6   23.20    1.60   1
  -5  -4  -6   30.50    2.70   1
   5   4   7    4.00    1.20   1
  -5  -4  -7    3.90    2.10   1
   5   4   8    3.30    1.50   1
  -5  -4  -8    5.80    1.80   1
   5   4   9    5.00    1.50   1
  -5  -4  -9   -0.80    2.00   1
   5   4  10   -0.60    1.40   1
  -5  -4 -10    1.50    3.00   1
   5   4  11    2.50    2.00   1
  -5  -4 -11    1.70    2.20   1
   5   4  12    5.20    3.20   1
  -5  -4 -12    1.80    3.00   1
   5   4  13    2.30    3.30   1
  -5  -4 -13    5.90    3.70   1
   5   4  14   -5.40    5.00   1
  -5  -4 -14    1.80    2.90   1
   5   4  15    1.00    4.40   1
  -5  -4 -15    7.80    5.90   1
   5   4  16    8.90    4.70   1
  -5  -4 -16    0.10    5.20   1
   5   4  17    1.20    6.30   1
  -5  -4 -17   -3.80    4.80   1
   5   5   0    1.20    0.80   1
   5   5   1    5.00    1.00   1
  -5  -5  -1    6.10    0.80   1
   5   5   2    2.20    0.60   1
  -5  -5  -2    3.60    0.60   1
   5   5   3   13.10    1.20   1
  -5  -5  -3   12.20    1.80   1
   5   5   4   -0.10    0.90   1
  -5  -5  -4   -1.20    1.60   1
   5   5   5   12.30    1.30   1
  -5  -5  -5   11.20    2.10   1
   5   5   6    6.40    1.20   1
  -5  -5  -6    7.90    0.60   1
   5   5   7    5.40    1.50   1
  -5  -5  -7    8.60    1.00   1
   5   5   8    3.40    1.40   1
  -5  -5  -8   -1.40    3.00   1
   5   5   9    0.50    1.00   1
  -5  -5  -9   -1.80    2.20   1
   5   5  10    0.70    1.90   1
  -5  -5 -10    5.10    2.30   1
   5   5  11    5.80    2.30   1
  -5  -5 -11    5.10    3.80   1
   5   5  12    7.60    2.50   1
  -5  -5 -12   24.60    4.30   1
   5   5  13   31.10    4.60   1
  -5  -5 -13   23.00    5.50   1
   5   5  14    7.50    5.50   1
  -5  -5 -14   12.30    5.30   1
   5   5  15   13.10    5.80   1
  -5  -5 -15   10.10    4.20   1
   5   5  16    4.90    5.30   1
  -5  -5 -16    7.00    5.40   1
   5   6   0   13.40    1.40   1
   5   6   1    4.70    0.70   1
  -5  -6  -1    3.80    1.00   1
   5   6   2    3.30    0.90   1
  -5  -6  -2    2.90    0.70   1
   5   6   3    0.00    0.90   1
  -5  -6  -3    0.50    0.70   1
   5   6   4    0.40    0.90   1
  -5  -6  -4    0.80    0.70   1
   5   6   5   -0.50    1.10   1
  -5  -6  -5    1.10    0.90   1
   5   6   6   10.10    1.40   1
  -5  -6  -6    8.70    2.20   1
   5   6   7    3.20    1.40   1
  -5  -6  -7    2.50    2.00   1
   5   6   8    6.10    1.20   1
  -5  -6  -8   12.30    2.90   1
   5   6   9    0.00    1.40   1
  -5  -6  -9   -5.10    2.90   1
   5   6  10    3.70    2.70   1
  -5  -6 -10   -1.50    2.30   1
   5   6  11    9.60    3.30   1
  -5  -6 -11    6.00    3.80   1
   5   6  12   -0.20    3.80   1
  -5  -6 -12    1.90    3.70   1
   5   6  13    4.80    4.20   1
  -5  -6 -13    3.80    3.70   1
   5   6  14    9.70    4.40   1
  -5  -6 -14    1.60    3.50   1
   5   6  15   15.20    5.10   1
  -5  -6 -15   -1.60    5.10   1
   5   6  16    4.60    3.90   1
  -5  -6 -16    5.60    4.30   1
   5   7   0    0.50    0.70   1
   5   7   1    1.20    0.80   1
  -5  -7  -1    1.60    0.40   1
   5   7   2    5.20    1.20   1
  -5  -7  -2    7.70    1.00   1
   5   7   3    0.80    1.20   1
  -5  -7  -3    2.70    0.90   1
   5   7   4   11.40    1.40   1
  -5  -7  -4    8.50    1.10   1
   5   7   5    9.40    1.50   1
  -5  -7  -5   13.30    2.50   1
   5   7   6    4.10    1.30   1
  -5  -7  -6    4.90    1.90   1
   5   7   7    4.10    1.70   1
  -5  -7  -7    5.20    2.10   1
   5   7   8    0.70    2.00   1
  -5  -7  -8   -1.00    3.20   1
   5   7   9    1.40    1.40   1
  -5  -7  -9    2.50    3.50   1
   5   7  10    3.70    2.80   1
  -5  -7 -10    0.60    3.60   1
   5   7  11    5.60    2.80   1
  -5  -7 -11    1.70    2.80   1
   5   7  12    6.90    3.70   1
  -5  -7 -12    2.10    4.00   1
   5   7  13    2.80    3.80   1
  -5  -7 -13   -1.60    4.20   1
   5   7  14    1.70    4.50   1
  -5  -7 -14    8.30    4.50   1
   5   7  15   -0.50    2.90   1
  -5  -7 -15    1.30    3.60   1
   5   8   0    9.00    1.70   1
   5   8   1    0.10    1.60   1
  -5  -8  -1    2.00    1.10   1
   5   8   2   -0.10    1.50   1
  -5  -8  -2   -0.20    0.90   1
   5   8   3   -1.40    1.90   1
  -5  -8  -3    0.30    0.90   1
   5   8   4   16.40    1.90   1
  -5  -8  -4   13.70    2.30   1
   5   8   5    3.90    2.10   1
  -5  -8  -5    7.20    2.10   1
   5   8   6    3.10    1.90   1
  -5  -8  -6    1.00    1.70   1
   5   8   7    5.50    1.60   1
  -5  -8  -7    2.70    2.70   1
   5   8   8    4.60    1.70   1
  -5  -8  -8    5.40    3.20   1
   5   8   9    3.50    1.60   1
  -5  -8  -9    0.90    3.80   1
   5   8  10    0.40    2.80   1
  -5  -8 -10    5.80    2.80   1
   5   8  11    7.10    3.30   1
  -5  -8 -11   -0.20    4.50   1
   5   8  12    7.90    3.20   1
  -5  -8 -12   13.10    4.10   1
   5   8  13    1.90    2.90   1
  -5  -8 -13    5.30    3.00   1
   5   8  14    9.90    4.10   1
  -5  -8 -14   13.40    5.40   1
   5   8  15   21.40    4.50   1
  -5  -8 -15   11.70    5.10   1
   5   9   0    0.40    1.60   1
   5   9   1   -0.30    2.60   1
  -5  -9  -1    1.30    1.40   1
   5   9   2    5.20    2.00   1
  -5  -9  -2    2.90    1.20   1
   5   9   3    0.40    1.50   1
  -5  -9  -3    0.20    1.00   1
   5   9   4   18.60    2.40   1
  -5  -9  -4   21.60    2.30   1
   5   9   5    5.30    3.20   1
  -5  -9  -5   17.90    3.00   1
   5   9   6   10.80    2.60   1
  -5  -9  -6   10.80    2.40   1
   5   9   7   10.90    2.20   1
  -5  -9  -7    6.50    2.60   1
   5   9   8    2.50    1.90   1
  -5  -9  -8    1.40    2.30   1
   5   9   9    2.40    1.70   1
  -5  -9  -9    8.70    3.50   1
   5   9  10    1.60    3.40   1
  -5  -9 -10   -3.80    2.90   1
   5   9  11    5.30    2.90   1
  -5  -9 -11    3.90    3.90   1
   5   9  12   -0.80    3.20   1
  -5  -9 -12    5.20    3.70   1
   5   9  13    7.60    3.50   1
  -5  -9 -13    2.10    3.60   1
   5   9  14    5.70    4.00   1
  -5  -9 -14    0.60    3.30   1
   5  10   0    0.50    2.40   1
   5  10   1   11.60    2.70   1
  -5 -10  -1    9.60    1.80   1
   5  10   2   -2.00    2.90   1
  -5 -10  -2    0.70    1.10   1
   5  10   3    0.70    2.30   1
  -5 -10  -3    4.70    2.70   1
   5  10   4   -0.50    3.80   1
  -5 -10  -4    0.40    2.30   1
   5  10   5    2.70    3.80   1
  -5 -10  -5    6.50    2.70   1
   5  10   6    0.00    2.10   1
  -5 -10  -6    4.20    3.00   1
   5  10   7    8.00    2.10   1
  -5 -10  -7    6.10    2.80   1
   5  10   8    0.70    1.90   1
  -5 -10  -8    1.70    2.60   1
   5  10   9   -1.60    3.10   1
  -5 -10  -9    0.80    3.00   1
   5  10  10    0.40    2.80   1
  -5 -10 -10   -1.20    2.90   1
   5  10  11    4.90    2.90   1
  -5 -10 -11    0.20    4.50   1
   5  10  12    8.00    3.30   1
  -5 -10 -12   -0.30    3.30   1
   5  10  13   -1.40    3.60   1
  -5 -10 -13    5.40    3.40   1
   5  11   0    4.30    2.40   1
   5  11   1    4.20    2.90   1
  -5 -11  -1    3.50    1.80   1
   5  11   2    2.80    3.80   1
  -5 -11  -2    3.70    2.70   1
   5  11   3   13.40    4.80   1
  -5 -11  -3    4.90    2.20   1
   5  11   4    5.90    2.80   1
  -5 -11  -4    9.70    2.80   1
   5  11   5    7.80    3.10   1
  -5 -11  -5    7.90    3.10   1
   5  11   6    3.80    3.70   1
  -5 -11  -6    0.70    2.50   1
   5  11   7    9.40    2.50   1
  -5 -11  -7    7.90    3.30   1
   5  11   8    3.30    3.70   1
  -5 -11  -8    4.00    3.70   1
   5  11   9   12.40    3.80   1
  -5 -11  -9    6.60    4.90   1
   5  11  10    2.10    2.60   1
  -5 -11 -10   -0.30    3.00   1
   5  11  11   15.80    4.60   1
  -5 -11 -11   19.90    6.00   1
   5  11  12    2.50    4.20   1
  -5 -11 -12    1.90    3.30   1
   5  12   0    1.10    2.30   1
   5  12   1    3.10    2.90   1
  -5 -12  -1    0.80    1.90   1
   5  12   2    7.20    4.30   1
  -5 -12  -2   -1.00    2.50   1
   5  12   3    0.90    3.10   1
  -5 -12  -3    1.30    2.20   1
   5  12   4   -3.60    2.60   1
  -5 -12  -4    4.70    3.00   1
   5  12   5   -1.30    4.50   1
  -5 -12  -5    7.70    3.10   1
   5  12   6    2.00    3.20   1
  -5 -12  -6    2.10    3.60   1
   5  12   7   -6.90    4.80   1
  -5 -12  -7    6.00    3.10   1
   5  12   8   15.10    4.70   1
  -5 -12  -8   16.50    3.80   1
   5  12   9    0.60    5.00   1
  -5 -12  -9    1.10    3.20   1
   5  12  10    3.90    3.40   1
  -5 -12 -10    1.80    4.20   1
   5  13   0    4.40    3.50   1
   5  13   1    7.20    3.40   1
  -5 -13  -1    0.30    3.60   1
   5  13   2    5.10    4.60   1
  -5 -13  -2    4.30    3.90   1
   5  13   3    8.00    3.60   1
  -5 -13  -3    2.70    2.70   1
   5  13   4   -3.10    2.60   1
  -5 -13  -4    0.60    2.50   1
   5  13   5   15.90    5.50   1
  -5 -13  -5    4.40    2.60   1
   5  13   6    5.70    3.70   1
  -5 -13  -6    3.50    3.40   1
   5  13   7   -1.30    5.10   1
  -5 -13  -7   -1.60    3.40   1
   5  13   8    8.70    4.70   1
  -5 -13  -8    1.30    3.10   1
   5  14   0   -3.00    3.10   1
   5  14   1    2.00    2.80   1
  -5 -14  -1   -0.20    4.80   1
   5  14   2    1.00    3.60   1
  -5 -14  -2    0.60    5.70   1
   5  14   3    6.10    4.70   1
  -5 -14  -3    8.20    4.40   1
   5  14   4    6.70    3.70   1
  -5 -14  -4    2.40    4.40   1
   5  14   5   -1.20    5.80   1
  -5 -14  -5    4.70    5.90   1
   5  14   6    5.00    4.60   1
   6   0   1    4.80    5.30   1
   6   0   2   52.10    5.80   1
   6   0   3    6.50    6.60   1
   6   0   4    2.90    4.60   1
   6   0   5   13.10    7.50   1
   6   0   6   11.30    7.40   1
   6   0   7    0.50    5.50   1
   6   0   8    4.50    4.50   1
   6   0   9   -2.30    5.50   1
   6   0  10   -6.70    4.80   1
   6   0  11    3.60    6.10   1
   6   0  12    1.40    5.60   1
   6   1   0   10.00    5.90   1
   6   1   1    4.90    5.30   1
  -6  -1  -1    4.10    4.20   1
   6   1   2    7.10    6.90   1
  -6  -1  -2   17.30    5.00   1
   6   1   3    1.40    4.30   1
  -6  -1  -3    6.10    4.10   1
   6   1   4    8.70    6.90   1
  -6  -1  -4   17.80    7.10   1
   6   1   5    1.80    4.50   1
  -6  -1  -5    8.90    5.30   1
   6   1   6    8.40    5.00   1
  -6  -1  -6   -0.20    4.70   1
   6   1   7   -7.60    4.90   1
  -6  -1  -7   -6.40    6.80   1
   6   1   8    1.40    6.50   1
  -6  -1  -8   -6.60    6.40   1
   6   1   9   -0.60    6.70   1
  -6  -1  -9   -3.10    6.20   1
   6   1  10    4.10    6.30   1
  -6  -1 -10    1.30    4.80   1
   6   1  11   -4.00    6.70   1
  -6  -1 -11    8.00    7.30   1
   6   1  12   -6.30    6.70   1
  -6  -1 -12  -14.40    8.20   1
   6   2   0    5.40    5.50   1
  -6  -2  -1   14.10    4.50   1
   6   2   2   30.30    5.60   1
  -6  -2  -2   10.30    5.60   1
   6   2   3    8.00    5.90   1
  -6  -2  -3   12.50    6.40   1
   6   2   4   13.50    6.30   1
  -6  -2  -4    7.60    5.10   1
   6   2   5   -3.00    5.30   1
  -6  -2  -5    0.30    6.80   1
   6   2   6    0.00    6.50   1
  -6  -2  -6    8.60    7.00   1
   6   2   7    7.30    6.80   1
  -6  -2  -7   -0.70    4.50   1
   6   2   8    9.10    5.40   1
  -6  -2  -8    5.60    5.70   1
   6   2   9   12.80    6.00   1
  -6  -2  -9    5.10    6.00   1
   6   2  10    0.80    5.30   1
  -6  -2 -10   -8.10    4.60   1
   6   2  11    5.80    5.70   1
  -6  -2 -11   -0.40    4.70   1
   6   2  12    4.70    5.10   1
  -6  -2 -12    5.70    4.60   1
   6   3   0   -8.20    6.00   1
  -6  -3  -1    9.90    5.70   1
   6   3   2   18.90    4.80   1
  -6  -3  -2   26.80    7.10   1
   6   3   3   -2.70    7.00   1
  -6  -3  -3    1.30    5.00   1
   6   3   4   34.60    6.00   1
  -6  -3  -4   38.00    8.90   1
   6   3   5    0.50    4.60   1
  -6  -3  -5   -0.30    3.90   1
   6   3   6   15.40    7.80   1
  -6  -3  -6    8.60    4.90   1
   6   3   7   -3.50    4.80   1
  -6  -3  -7   -8.80    4.50   1
   6   3   8   -2.10    4.70   1
  -6  -3  -8    2.60    5.30   1
   6   3   9   12.00    5.70   1
  -6  -3  -9   -6.30    7.10   1
   6   3  10    1.10    4.90   1
  -6  -3 -10    0.20    5.80   1
   6   3  11    5.40    6.00   1
  -6  -3 -11    2.20    8.40   1
   6   3  12    0.80    4.80   1
  -6  -3 -12    7.40    5.30   1
   6   4   0    4.80    4.70   1
  -6  -4  -1    4.50    4.30   1
  -6  -4  -2    3.20    5.60   1
   6   4   3    6.70    8.10   1
  -6  -4  -3   14.80    4.90   1
   6   4   4   18.30    5.70   1
  -6  -4  -4   13.20    6.90   1
   6   4   5    6.00    7.20   1
  -6  -4  -5   -0.90    4.90   1
   6   4   6    2.60    6.60   1
  -6  -4  -6    6.60    5.50   1
   6   4   7    3.10    5.10   1
  -6  -4  -7    0.40    6.80   1
   6   4   8   10.10    6.00   1
  -6  -4  -8    9.00    7.90   1
   6   4   9    1.20    4.40   1
  -6  -4  -9   20.20    8.40   1
   6   4  10   -2.40    5.30   1
  -6  -4 -10   -5.40    7.10   1
   6   4  11   10.20    5.70   1
  -6  -4 -11    4.40    6.70   1
   6   5   0    0.80    4.50   1
  -6  -5  -1   10.30    6.60   1
  -6  -5  -2    9.10    5.30   1
  -6  -5  -3   13.90    7.10   1
   6   5   4   17.90    5.70   1
  -6  -5  -4    4.50    5.30   1
   6   5   5    3.50    5.90   1
  -6  -5  -5    3.60    4.70   1
   6   5   6   29.50    7.00   1
  -6  -5  -6   14.30    9.40   1
   6   5   7    1.40    4.50   1
  -6  -5  -7    8.90    7.30   1
   6   5   8    1.30    4.80   1
  -6  -5  -8   11.00    5.10   1
   6   5   9    9.00    5.60   1
  -6  -5  -9   -0.90    5.60   1
   6   5  10   11.20    5.60   1
  -6  -5 -10   -6.80    5.00   1
   6   5  11   -0.20    4.40   1
  -6  -5 -11    2.10    5.90   1
   6   6   0    4.20    5.20   1
  -6  -6  -1    4.00    6.90   1
  -6  -6  -2    2.30    5.30   1
  -6  -6  -3   14.70    7.20   1
   6   6   4   -1.10    4.50   1
  -6  -6  -4   -0.60    6.00   1
   6   6   5    8.50    4.80   1
  -6  -6  -5   11.90    6.30   1
   6   6   6    7.60    7.20   1
  -6  -6  -6    5.50    7.10   1
   6   6   7    6.60    6.20   1
  -6  -6  -7    8.00    5.50   1
   6   6   8    0.90    5.50   1
  -6  -6  -8    2.50    4.60   1
   6   6   9    1.60    4.90   1
  -6  -6  -9   -0.40    5.60   1
   6   6  10   -6.10    5.00   1
  -6  -6 -10   -4.60    4.80   1
   6   7   0   -1.30    4.40   1
  -6  -7  -1   -1.60    6.70   1
  -6  -7  -2   -5.40    4.10   1
  -6  -7  -3    3.20    6.60   1
  -6  -7  -4    3.50    4.40   1
   6   7   5    2.60    4.80   1
  -6  -7  -5   14.30    6.60   1
   6   7   6    6.50    5.50   1
  -6  -7  -6   -5.60    6.40   1
   6   7   7    2.30    6.80   1
  -6  -7  -7    3.00    5.90   1
   6   7   8    5.40    5.10   1
  -6  -7  -8   -3.10    5.40   1
   6   7   9    1.00    4.30   1
  -6  -7  -9    4.10    6.00   1
   6   8   0   -5.00    4.70   1
  -6  -8  -1  -11.80    6.60   1
  -6  -8  -2   -3.10    4.10   1
  -6  -8  -3   10.90    7.40   1
  -6  -8  -4   -0.30    4.40   1
  -6  -8  -5    4.90    4.50   1
   6   8   6    9.40    6.00   1
  -6  -8  -6    2.70    8.90   1
   6   8   7    1.50    5.30   1
  -6  -8  -7   -3.70    7.00   1
   6   8   8   -5.10    7.20   1
  -6  -8  -8   -6.10    5.30   1
   6   9   0    3.10    6.20   1
  -6  -9  -1   -1.20    5.10   1
  -6  -9  -2    6.40    6.50   1
  -6  -9  -3    7.80    6.30   1
  -6  -9  -4   10.10    6.70   1
  -6  -9  -5    0.80    5.40   1
  -6  -9  -6    2.90    5.60   1
   6   9   7    1.80    5.00   1
  -6  -9  -7    1.70    6.80   1
   6  10   0   -7.20    7.10   1
  -6 -10  -1    5.30    4.60   1
  -6 -10  -2    5.70    7.90   1
  -6 -10  -3    3.30    4.80   1
  -6 -10  -4   -6.60    7.40   1
   0   0   0    0.00    0.00   1
;
_shelx_hkl_checksum     28694
_shelx_res_file
;
TITL LT-7k
 shelx.res created by SHELXL-2015/1 at 12:40:59 on 26-Feb-2016
CELL  0.71073   5.3469  16.5139  19.8885   90.000   90.000   90.000
ZERR     4.00   0.0002   0.0006   0.0010    0.000    0.000    0.000
LATT  -1
SYMM  1/2 + X, - Y, - Z
SYMM  1/2 + X, 1/2 - Y, 1/2 + Z
SYMM    X, 1/2 + Y, 1/2 - Z
SFAC  C    H    N    O
UNIT  88 64 8 8
MERG   2
FMAP   2
PLAN   -25
ACTA
BOND   $H
CONF
LIST   6
L.S.   8
WGHT    0.047800    0.393900
FVAR       0.41230
N1    3    0.695620    0.774243    0.455449    11.00000    0.03514    0.03005 =
         0.03462   -0.00338   -0.00545    0.00142
C2    1    0.844919    0.704399    0.458443    11.00000    0.03066    0.02698 =
         0.03740   -0.00151   -0.00403    0.00261
N3    3    0.847858    0.650031    0.411917    11.00000    0.04087    0.03349 =
         0.03717   -0.00675   -0.00663    0.00638
C4    1    0.691235    0.601297    0.306136    11.00000    0.05035    0.03836 =
         0.04221   -0.00657   -0.00139    0.00275
AFIX  43
H4    2    0.795564    0.556431    0.309606    11.00000   -1.20000
AFIX   0
C5    1    0.535774    0.608865    0.251841    11.00000    0.05243    0.05072 =
         0.03971   -0.01320   -0.00086   -0.01083
AFIX  43
H5    2    0.534948    0.569015    0.218801    11.00000   -1.20000
AFIX   0
C6    1    0.379131    0.675597    0.245664    11.00000    0.06622    0.06519 =
         0.03770   -0.00745   -0.01733   -0.00206
AFIX  43
H6    2    0.273787    0.680123    0.208646    11.00000   -1.20000
AFIX   0
C7    1    0.379500    0.734618    0.293875    11.00000    0.06697    0.05923 =
         0.05034   -0.00324   -0.02126    0.01223
AFIX  43
H7    2    0.274984    0.779321    0.289483    11.00000   -1.20000
AFIX   0
C8    1    0.536190    0.788499    0.401846    11.00000    0.04549    0.04149 =
         0.04338   -0.00114   -0.01150    0.00439
C9    1    0.694582    0.660418    0.356425    11.00000    0.03630    0.03381 =
         0.03088   -0.00249   -0.00378   -0.00094
C10   1    0.537611    0.727848    0.350081    11.00000    0.04351    0.03820 =
         0.02975   -0.00077   -0.00613    0.00393
O11   4    0.405410    0.850561    0.401197    11.00000    0.08133    0.05463 =
         0.05991   -0.00990   -0.02955    0.02943
C12   1    0.704208    0.835986    0.507583    11.00000    0.03148    0.03081 =
         0.03222   -0.00337   -0.00273    0.00282
C13   1    0.518117    0.838173    0.555674    11.00000    0.03605    0.02885 =
         0.04123    0.00392   -0.00135   -0.00905
AFIX  43
H13   2    0.395273    0.798312    0.556288    11.00000   -1.20000
AFIX   0
C14   1    0.514258    0.899347    0.602742    11.00000    0.03890    0.03675 =
         0.03598    0.00250    0.00634   -0.00155
AFIX  43
H14   2    0.390478    0.900193    0.635586    11.00000   -1.20000
AFIX   0
C15   1    0.694108    0.959515    0.601256    11.00000    0.03978    0.02657 =
         0.02625    0.00059   -0.00314   -0.00281
C16   1    0.882121    0.956611    0.553303    11.00000    0.03424    0.03339 =
         0.03557   -0.00008    0.00092   -0.00733
AFIX  43
H16   2    1.005878    0.996177    0.552787    11.00000   -1.20000
AFIX   0
C17   1    0.885911    0.895131    0.506358    11.00000    0.03152    0.03622 =
         0.03408    0.00067    0.00352   -0.00078
AFIX  43
H17   2    1.011034    0.893604    0.473902    11.00000   -1.20000
AFIX   0
O18   4    0.676259    1.019680    0.647967    11.00000    0.06200    0.03554 =
         0.03036   -0.00575    0.00408   -0.01001
AFIX 147
H18   2    0.758316    1.058890    0.635586    11.00000   -1.50000
AFIX   0
C19   1    0.996063    0.692753    0.518768    11.00000    0.03794    0.02942 =
         0.03418   -0.00216   -0.00648   -0.00155
AFIX  43
H19   2    0.960208    0.723005    0.557013    11.00000   -1.20000
AFIX   0
C20   1    1.184465    0.639774    0.520428    11.00000    0.03992    0.02687 =
         0.03538   -0.00029   -0.00485   -0.00211
AFIX  43
H20   2    1.221995    0.613261    0.480427    11.00000   -1.20000
AFIX   0
C21   1    1.339036    0.619098    0.579387    11.00000    0.03724    0.02990 =
         0.04125    0.00133   -0.01246   -0.00650
C22   1    1.288341    0.647362    0.643742    11.00000    0.04122    0.04493 =
         0.04437   -0.00434   -0.00804   -0.00273
AFIX  43
H22   2    1.152745    0.681598    0.650780    11.00000   -1.20000
AFIX   0
C23   1    1.437125    0.625150    0.697301    11.00000    0.05411    0.05954 =
         0.03578    0.00154   -0.00856   -0.01025
AFIX  43
H23   2    1.400560    0.644132    0.740214    11.00000   -1.20000
AFIX   0
C24   1    1.640359    0.574795    0.687466    11.00000    0.04667    0.06027 =
         0.04678    0.01141   -0.01771   -0.00911
AFIX  43
H24   2    1.742125    0.560527    0.723490    11.00000   -1.20000
AFIX   0
C25   1    1.690875    0.546042    0.624282    11.00000    0.03845    0.05105 =
         0.05940    0.01624   -0.00736    0.00063
AFIX  43
H25   2    1.826516    0.511731    0.617562    11.00000   -1.20000
AFIX   0
C26   1    1.542060    0.567621    0.570635    11.00000    0.03889    0.03975 =
         0.04111    0.00332   -0.00331   -0.00136
AFIX  43
H26   2    1.577922    0.547488    0.528042    11.00000   -1.20000
AFIX   0
HKLF 4
REM  LT-7k
REM R1 =  0.0680 for    2236 Fo > 4sig(Fo)  and  0.1447 for all    3862 data
REM    236 parameters refined using      1 restraints
END
WGHT      0.0476      0.3970
REM Highest difference peak  0.173,  deepest hole -0.188,  1-sigma level  0.047
Q1    1   0.3961  0.9646  0.5496  11.00000  0.05    0.17
Q2    1   0.8813  0.7451  0.6243  11.00000  0.05    0.17
Q3    1   1.0407  0.5411  0.4662  11.00000  0.05    0.16
Q4    1   1.3377  0.5926  0.7999  11.00000  0.05    0.16
Q5    1   1.1829  0.9582  0.5617  11.00000  0.05    0.16
Q6    1   1.3246  0.5030  0.7915  11.00000  0.05    0.15
Q7    1   0.1081  0.7780  0.3173  11.00000  0.05    0.15
Q8    1   0.8030  0.6791  0.2386  11.00000  0.05    0.15
Q9    1   1.1245  0.7537  0.5240  11.00000  0.05    0.15
Q10   1   2.0605  0.4994  0.6099  11.00000  0.05    0.15
Q11   1   0.9588  0.8423  0.6370  11.00000  0.05    0.15
Q12   1   0.5855  0.9781  0.5490  11.00000  0.05    0.15
Q13   1   0.0356  0.7970  0.3398  11.00000  0.05    0.15
Q14   1   0.9736  0.8582  0.4051  11.00000  0.05    0.14
Q15   1   0.3719  0.7619  0.5606  11.00000  0.05    0.14
Q16   1   0.3094  0.7652  0.6259  11.00000  0.05    0.14
Q17   1   0.0446  0.7150  0.3055  11.00000  0.05    0.14
Q18   1   0.9849  0.8628  0.4726  11.00000  0.05    0.14
Q19   1   0.3041  0.6070  0.1721  11.00000  0.05    0.14
Q20   1   0.1690  0.8762  0.4552  11.00000  0.05    0.14
Q21   1   0.5938  0.5984  0.4492  11.00000  0.05    0.14
Q22   1   0.3955  0.5370  0.1616  11.00000  0.05    0.14
Q23   1   0.3421  0.7537  0.5031  11.00000  0.05    0.14
Q24   1   1.8190  0.4975  0.7472  11.00000  0.05    0.14
Q25   1   0.2194  0.7339  0.3690  11.00000  0.05    0.14
;
_shelx_res_checksum     48356
