# Supplementary material for: Crystal structure of 3-(4-hy­droxy­phen­yl)-2-[(E)-2-phenyl­ethen­yl]quinazolin-4(3H)-one
Source: Acta Crystallogr E Crystallogr Commun. 2016 Mar 22;72(Pt 4):522–5. doi: 10.1107/S2056989016004473 (PMC4910336; doi:10.1107/S2056989016004473)
Supplement: Supplementary file 2 [file e-72-00522-Isup2.hkl]

data_I                                                                          
_shelx_title ' LT-7k'                                                           
_shelx_refln_list_code          4                                               
_shelx_F_calc_maximum      129.62                                               
_exptl_crystal_F_000       712.00                                               
_reflns_d_resolution_high  0.7703                                               
                                                                                
loop_                                                                           
 _space_group_symop_operation_xyz                                               
 'x, y, z'                                                                      
 'x+1/2, -y, -z'                                                                
 'x+1/2, -y+1/2, z+1/2'                                                         
 'x, y+1/2, -z+1/2'                                                             
                                                                                
_cell_length_a     5.3469                                                       
_cell_length_b    16.5139                                                       
_cell_length_c    19.8885                                                       
_cell_angle_alpha  90.000                                                       
_cell_angle_beta   90.000                                                       
_cell_angle_gamma  90.000                                                       
                                                                                
_shelx_F_squared_multiplier     1.000                                           
                                                                                
loop_                                                                           
 _refln_index_h                                                                 
 _refln_index_k                                                                 
 _refln_index_l                                                                 
 _refln_F_squared_calc                                                          
 _refln_F_squared_meas                                                          
 _refln_F_squared_sigma                                                         
 _refln_observed_status                                                         
   2   0   0        254.25        188.83        18.24 o                         
   4   0   0        440.77        415.90        35.88 o                         
   1   2   0        621.83        547.08        14.12 o                         
   2   2   0       2341.26       2193.63        44.71 o                         
   3   2   0        400.49        437.67        11.18 o                         
   4   2   0        197.91        237.07        22.94 o                         
   5   2   0        121.60         90.00        18.82 o                         
   6   2   0         21.38         31.77        32.35 o                         
   0   4   0       9157.62       8500.97       264.72 o                         
   1   4   0      12604.31      11798.77       294.13 o                         
   2   4   0       1548.17       1485.95        32.94 o                         
   3   4   0        350.80        348.84         8.82 o                         
   4   4   0          2.80          5.88         2.94 o                         
   5   4   0        116.05         96.47        35.30 o                         
   6   4   0          6.06         28.24        27.65 o                         
   0   6   0        591.72        596.50        25.30 o                         
   1   6   0        552.86        488.26        13.53 o                         
   2   6   0       1321.74       1362.41        31.77 o                         
   3   6   0          3.06         -5.29         5.29 o                         
   4   6   0         84.24         79.42         5.29 o                         
   5   6   0         69.27         78.83         8.24 o                         
   6   6   0         16.60         24.71        30.59 o                         
   0   8   0         89.34        105.30        11.77 o                         
   1   8   0        289.58        296.48        10.00 o                         
   2   8   0        264.73        245.89         9.41 o                         
   3   8   0         26.38         23.53         6.47 o                         
   4   8   0         20.73         10.00         5.29 o                         
   5   8   0         52.49         52.94        10.00 o                         
   6   8   0          8.13        -27.65        27.65 o                         
   0  10   0        549.43        518.26        25.30 o                         
   1  10   0        540.85        555.32        18.82 o                         
   2  10   0        696.80        735.92        20.00 o                         
   3  10   0         29.14         20.59         6.47 o                         
   4  10   0        184.61        162.95        10.59 o                         
   5  10   0         25.20          2.94        14.12 o                         
   6  10   0         10.89        -41.77        41.77 o                         
   0  12   0        156.39        134.71        18.24 o                         
   1  12   0         99.94         95.89         5.88 o                         
   2  12   0         94.13         82.94         8.24 o                         
   3  12   0        825.97        783.56        28.82 o                         
   4  12   0          9.63          5.88         9.41 o                         
   5  12   0          1.91          6.47        13.53 o                         
   0  14   0          0.32         -7.06        12.35 o                         
   1  14   0         58.88         58.83         7.06 o                         
   2  14   0          3.18         18.82         7.06 o                         
   3  14   0         36.22         45.30        11.77 o                         
   4  14   0         43.28         40.59        15.88 o                         
   5  14   0          8.20        -17.65        18.24 o                         
   0  16   0        604.47        636.50        58.24 o                         
   1  16   0        491.92        474.73        40.59 o                         
   2  16   0        101.90        100.00        14.71 o                         
   3  16   0         94.75         47.65        14.12 o                         
   4  16   0         25.67         28.82        18.24 o                         
   0  18   0        128.04        160.60        31.18 o                         
   1  18   0        260.17        291.78        29.41 o                         
   2  18   0          5.95         24.12        22.94 o                         
   3  18   0          0.25         -5.29        36.47 o                         
   0  20   0         66.93        167.65        37.06 o                         
   1  20   0         58.74          4.71        22.94 o                         
   2  20   0         59.17         63.53        24.71 o                         
   1   0   1        439.89        417.08        12.35 o                         
   3   0   1        352.11        352.96        11.18 o                         
   5   0   1        117.43        109.42        16.47 o                         
  -6   1   1         48.15         24.12        24.71 o                         
  -5   1   1        184.38        220.60        30.59 o                         
  -4   1   1        155.40        161.18        17.65 o                         
  -3   1   1         31.80         39.41         4.12 o                         
  -2   1   1        529.85        543.55        13.53 o                         
  -1   1   1       5805.61       5474.36       193.54 o                         
   1   1   1       5806.65       5270.82       162.95 o                         
   2   1   1        529.71        520.02        15.29 o                         
   3   1   1         31.88         32.35         2.94 o                         
   4   1   1        155.46        150.60        19.41 o                         
   5   1   1        184.52        167.65        23.53 o                         
   6   1   1         48.16         28.82        31.18 o                         
  -6   2   1        130.55         82.94        26.47 o                         
  -5   2   1         40.71         33.53        22.35 o                         
  -4   2   1         29.45         18.82        14.12 o                         
  -3   2   1        338.61        336.49         8.82 o                         
  -2   2   1         60.44         49.41         3.53 o                         
  -1   2   1       7024.82       6777.36       204.13 o                         
   1   2   1       7023.53       6402.64       170.01 o                         
   2   2   1         60.35         63.53         3.53 o                         
   3   2   1        338.58        331.78         8.82 o                         
   4   2   1         29.39         35.30         3.53 o                         
   5   2   1         40.77         28.24        15.29 o                         
  -6   3   1         66.56         58.24        33.53 o                         
  -5   3   1         81.11         65.89        27.06 o                         
  -4   3   1        108.31        108.83         4.12 o                         
  -3   3   1        197.35        221.77         5.88 o                         
  -2   3   1       1376.99       1409.48        49.41 o                         
  -1   3   1        243.36        249.42        11.18 o                         
   0   3   1       2142.61       1860.67        43.53 o                         
   1   3   1        243.78        247.66         7.06 o                         
   2   3   1       1378.34       1393.00        27.65 o                         
   3   3   1        197.62        182.36         6.47 o                         
   4   3   1        108.42         99.42         4.71 o                         
   5   3   1         81.11         36.47        19.41 o                         
  -6   4   1         14.20         26.47        25.30 o                         
  -5   4   1         40.71         63.53        30.00 o                         
  -4   4   1        100.91         87.06         5.29 o                         
  -3   4   1        191.77        192.95         7.65 o                         
  -2   4   1        134.09        143.54         7.65 o                         
  -1   4   1       5431.74       5207.88       132.95 o                         
   0   4   1       1066.79       1039.46        27.65 o                         
   1   4   1       5434.80       5130.82       106.48 o                         
   2   4   1        134.29        132.95         5.88 o                         
   3   4   1        191.68        182.95         5.88 o                         
   4   4   1        100.91        101.77         5.29 o                         
   5   4   1         40.75         31.18         4.12 o                         
  -6   5   1          6.98         60.59        38.83 o                         
  -5   5   1         28.27         35.88         4.71 o                         
  -4   5   1         58.91         55.88         4.71 o                         
  -3   5   1        114.58        118.24         6.47 o                         
  -2   5   1       2160.15       2297.75        61.77 o                         
  -1   5   1       2000.80       1897.73        51.77 o                         
   0   5   1        452.48        430.61        14.12 o                         
   1   5   1       1999.54       1942.44        38.83 o                         
   2   5   1       2160.04       2204.80        42.94 o                         
   3   5   1        114.61        104.71         5.88 o                         
   4   5   1         58.96         69.41         5.29 o                         
   5   5   1         28.21         29.41         5.88 o                         
  -6   6   1         30.77         23.53        40.59 o                         
  -5   6   1         26.63         22.35         5.88 o                         
  -4   6   1         72.54         71.18         5.29 o                         
  -3   6   1         23.83         15.29         4.71 o                         
  -2   6   1       1994.75       2040.68        53.53 o                         
  -1   6   1         11.70          9.41         4.12 o                         
   0   6   1         30.61          5.88         8.24 o                         
   1   6   1         11.58         11.18         4.71 o                         
   2   6   1       1993.97       2052.45        39.41 o                         
   3   6   1         23.70         26.47         4.71 o                         
   4   6   1         72.60         72.94         7.06 o                         
   5   6   1         26.70         27.65         4.12 o                         
  -6   7   1          0.01         -9.41        39.41 o                         
  -5   7   1          9.28          9.41         2.35 o                         
  -4   7   1         22.31         24.12         5.88 o                         
  -3   7   1         22.80         31.77         5.88 o                         
  -2   7   1        895.30       1003.57        32.35 o                         
  -1   7   1        898.21        923.57        21.18 o                         
   0   7   1         12.10         -4.71         8.24 o                         
   1   7   1        897.32        953.57        21.77 o                         
   2   7   1        895.75        968.87        20.59 o                         
   3   7   1         22.76         21.77         4.71 o                         
   4   7   1         22.34         23.53         6.47 o                         
   5   7   1          9.31          7.06         4.71 o                         
  -6   8   1          0.42        -38.83        38.83 o                         
  -5   8   1          3.82         11.77         6.47 o                         
  -4   8   1         10.47          9.41         7.06 o                         
  -3   8   1         31.26         37.65         7.06 o                         
  -2   8   1         12.99         13.53         6.47 o                         
  -1   8   1        535.35        552.97        18.82 o                         
   0   8   1        497.91        530.61        18.24 o                         
   1   8   1        535.46        540.02        17.06 o                         
   2   8   1         12.95         22.35         5.88 o                         
   3   8   1         31.35         40.59         5.29 o                         
   4   8   1         10.52         16.47         4.71 o                         
   5   8   1          3.82          0.59         9.41 o                         
  -6   9   1          0.10         -7.06        30.00 o                         
  -5   9   1         13.56          7.65         8.24 o                         
  -4   9   1         19.26         18.24         7.06 o                         
  -3   9   1         66.75         81.77         9.41 o                         
  -2   9   1        289.59        298.25        14.12 o                         
  -1   9   1        293.38        311.78        12.94 o                         
   0   9   1         32.36         18.24         8.24 o                         
   1   9   1        293.40        304.72         9.41 o                         
   2   9   1        289.12        328.25        11.77 o                         
   3   9   1         66.62         50.59         7.06 o                         
   4   9   1         19.29         14.71         7.65 o                         
   5   9   1         13.59         -1.76        15.29 o                         
  -6  10   1          0.51         31.18        27.06 o                         
  -5  10   1         44.84         56.47        10.59 o                         
  -4  10   1         70.18         59.41         8.82 o                         
  -3  10   1         81.18         71.77         8.82 o                         
  -2  10   1        102.55         95.89        10.00 o                         
  -1  10   1         65.64         63.53         8.82 o                         
   0  10   1        161.47        158.24        11.18 o                         
   1  10   1         65.53         78.24         5.29 o                         
   2  10   1        102.88        102.36         7.06 o                         
   3  10   1         81.27         82.36         7.06 o                         
   4  10   1         70.20         42.35         8.24 o                         
   5  10   1         44.79         68.24        15.88 o                         
  -5  11   1         14.82         20.59        10.59 o                         
  -4  11   1         55.35         59.41        10.00 o                         
  -3  11   1         40.76         50.59         9.41 o                         
  -2  11   1          8.04          5.88         6.47 o                         
  -1  11   1        429.18        444.73        19.41 o                         
   0  11   1         44.34         28.82         8.24 o                         
   1  11   1        429.09        458.84        14.71 o                         
   2  11   1          8.06          7.06         4.71 o                         
   3  11   1         40.79         50.00         8.24 o                         
   4  11   1         55.33         36.47         8.82 o                         
   5  11   1         14.86         24.71        17.06 o                         
  -5  12   1          4.51          4.71        11.18 o                         
  -4  12   1         14.15          1.76         8.82 o                         
  -3  12   1        281.34        261.19        16.47 o                         
  -2  12   1          5.52         17.06         7.06 o                         
  -1  12   1          3.24         10.59         9.41 o                         
   0  12   1        123.67        119.42        11.18 o                         
   1  12   1          3.25          6.47         3.53 o                         
   2  12   1          5.59         12.35         5.88 o                         
   3  12   1        281.39        250.01        14.71 o                         
   4  12   1         14.13         29.41        11.18 o                         
   5  12   1          4.52         18.24        17.06 o                         
  -5  13   1         15.89          1.76        21.18 o                         
  -4  13   1         65.46         55.30        14.12 o                         
  -3  13   1         20.37         18.24         9.41 o                         
  -2  13   1          1.28          7.06         7.65 o                         
  -1  13   1          2.66         13.53         9.41 o                         
   0  13   1          0.22          0.59        10.00 o                         
   1  13   1          2.61          6.47         3.53 o                         
   2  13   1          1.29         14.12         5.88 o                         
   3  13   1         20.40         16.47         8.24 o                         
   4  13   1         65.62         72.94        13.53 o                         
   5  13   1         15.83         42.35        20.00 o                         
  -5  14   1          5.37         -1.18        28.24 o                         
  -4  14   1          4.70        -18.24        18.24 o                         
  -3  14   1         31.21         35.30        13.53 o                         
  -2  14   1         51.65         80.00        10.00 o                         
  -1  14   1         50.70         47.06         6.47 o                         
   0  14   1        156.49        168.83        14.71 o                         
   1  14   1         50.78         55.30         6.47 o                         
   2  14   1         51.73         42.35         8.24 o                         
   3  14   1         31.25         25.88        10.00 o                         
   4  14   1          4.67         32.35        14.71 o                         
   5  14   1          5.40         11.77        16.47 o                         
  -4  15   1          2.97        -14.71        17.06 o                         
  -3  15   1        126.55        124.12        18.24 o                         
  -2  15   1          3.50          0.00         9.41 o                         
  -1  15   1         51.87         56.47         7.65 o                         
   0  15   1       1091.12       1217.11        39.41 o                         
   1  15   1         51.94         57.06        18.24 o                         
   2  15   1          3.53          0.59        14.12 o                         
   3  15   1        126.68         96.47        15.88 o                         
   4  15   1          2.99         12.94        32.94 o                         
  -4  16   1          4.38         14.12        15.29 o                         
  -3  16   1          7.68         -3.53        15.88 o                         
  -2  16   1         37.38         47.65        10.00 o                         
  -1  16   1         27.03         25.30         7.06 o                         
   0  16   1        544.32        676.50        51.77 o                         
   1  16   1         27.05         27.06        15.88 o                         
   2  16   1         37.32         35.30        23.53 o                         
   3  16   1          7.65         22.94        15.88 o                         
   4  16   1          4.40          5.29        24.12 o                         
  -4  17   1          4.69         17.65        35.30 o                         
  -3  17   1          6.67          1.76        15.29 o                         
  -2  17   1         76.77         80.00        13.53 o                         
  -1  17   1        540.98        614.15        44.12 o                         
   0  17   1          0.85        -12.35        20.00 o                         
   1  17   1        540.96        585.91        45.30 o                         
   2  17   1         76.79         97.65        24.71 o                         
   3  17   1          6.68         13.53        21.77 o                         
  -3  18   1         18.50         40.00        29.41 o                         
  -2  18   1         28.25         37.06        20.59 o                         
  -1  18   1         30.67         59.41        20.59 o                         
   0  18   1        109.56        102.95        25.30 o                         
   1  18   1         30.63         47.06        21.18 o                         
   2  18   1         28.25         17.65        18.82 o                         
   3  18   1         18.50         -6.47        21.18 o                         
  -3  19   1         17.49         54.71        33.53 o                         
  -2  19   1         75.52        125.30        45.88 o                         
  -1  19   1        111.89        109.42        27.06 o                         
   0  19   1         82.48         66.47        31.18 o                         
   1  19   1        111.91        121.77        24.71 o                         
   2  19   1         75.62         61.77        21.77 o                         
   3  19   1         17.53        -23.53        23.53 o                         
  -2  20   1          1.50         46.47        42.94 o                         
  -1  20   1         16.32        -25.30        25.30 o                         
   0  20   1          1.33         53.53        30.59 o                         
   1  20   1         16.36         45.88        27.06 o                         
   2  20   1          1.52         10.00        32.35 o                         
  -1  21   1          3.08         24.71        24.12 o                         
   0  21   1         15.67         20.00        29.41 o                         
   1  21   1          3.05         55.30        24.12 o                         
   2   0   2        169.12        159.42         7.06 o                         
   4   0   2         14.84         12.94         2.94 o                         
   6   0   2        291.18        306.48        34.12 o                         
  -6   1   2         71.36        101.77        29.41 o                         
  -5   1   2        134.30        127.65        27.06 o                         
  -4   1   2         72.13         70.59         4.12 o                         
  -3   1   2         41.60         47.06         5.29 o                         
  -2   1   2         57.04         53.53         4.12 o                         
  -1   1   2       7676.38       7170.91       228.83 o                         
   1   1   2       7677.46       7080.32       315.31 o                         
   2   1   2         56.81         47.65         4.12 o                         
   3   1   2         41.49         48.83         4.71 o                         
   4   1   2         72.02         68.24         5.29 o                         
   5   1   2        134.35        164.71        36.47 o                         
   6   1   2         71.39         41.77        40.59 o                         
  -6   2   2         64.40         60.59        32.94 o                         
  -5   2   2        354.84        490.02        50.00 o                         
  -4   2   2        150.79        158.83         8.82 o                         
  -3   2   2        303.97        322.37         9.41 o                         
  -2   2   2       1333.75       1341.83        32.94 o                         
  -1   2   2      10975.43      10452.24       350.02 o                         
   0   2   2       1078.05        978.87        50.59 o                         
   1   2   2      10977.50      10245.75       534.14 o                         
   2   2   2       1333.33       1307.12        30.59 o                         
   3   2   2        304.07        310.60         9.41 o                         
   4   2   2        150.96        170.01         6.47 o                         
   5   2   2        354.78        350.02        40.00 o                         
   6   2   2         64.32        178.24        32.94 o                         
  -6   3   2        115.02        157.65        41.77 o                         
  -5   3   2          8.19          8.24        23.53 o                         
  -4   3   2         68.62         74.71         3.53 o                         
  -3   3   2        823.28        854.74        19.41 o                         
  -2   3   2        401.40        392.37        12.94 o                         
  -1   3   2       3438.11       3339.56        86.47 o                         
   0   3   2      16800.17      15201.27       579.44 o                         
   1   3   2       3433.47       3302.50        81.18 o                         
   2   3   2        401.21        358.84         8.82 o                         
   3   3   2        822.52        844.16        18.24 o                         
   4   3   2         68.69         68.83         5.29 o                         
   5   3   2          8.18          5.29         2.94 o                         
   6   3   2        114.99        111.18        28.24 o                         
  -6   4   2         15.09         18.82        32.94 o                         
  -5   4   2        191.38        238.83        34.12 o                         
  -4   4   2         43.36         35.88         3.53 o                         
  -3   4   2        464.38        490.61        15.29 o                         
  -2   4   2        287.93        294.13        11.77 o                         
  -1   4   2       7433.05       6987.96       166.48 o                         
   0   4   2         82.18         91.18         8.82 o                         
   1   4   2       7432.61       7016.20       143.54 o                         
   2   4   2        287.60        284.72         7.06 o                         
   3   4   2        464.43        494.14        11.77 o                         
   4   4   2         43.35         32.94         4.71 o                         
   5   4   2        191.38        179.42         9.41 o                         
  -6   5   2         40.41         53.53        31.18 o                         
  -5   5   2         17.55         21.18         3.53 o                         
  -4   5   2        361.62        373.55        10.00 o                         
  -3   5   2        100.65         94.71         6.47 o                         
  -2   5   2        103.24        114.71         7.65 o                         
  -1   5   2        187.43        191.77        10.00 o                         
   0   5   2        325.92        330.01        13.53 o                         
   1   5   2        187.17        193.54         7.65 o                         
   2   5   2        102.50        103.53         5.29 o                         
   3   5   2        100.63        117.06         5.88 o                         
   4   5   2        362.02        398.25        12.94 o                         
   5   5   2         17.51         12.94         3.53 o                         
  -6   6   2         26.62         13.53        31.18 o                         
  -5   6   2         19.90         17.06         4.12 o                         
  -4   6   2         30.11         32.35         4.12 o                         
  -3   6   2         91.55         92.36         7.06 o                         
  -2   6   2        223.41        202.95        10.00 o                         
  -1   6   2         95.58         79.42         9.41 o                         
   0   6   2       1228.86       1159.46        28.82 o                         
   1   6   2         95.52         91.18         4.71 o                         
   2   6   2        223.68        222.36         8.82 o                         
   3   6   2         91.63         88.83         5.29 o                         
   4   6   2         30.06         32.35         5.88 o                         
   5   6   2         19.96         19.41         5.29 o                         
  -6   7   2         19.64        -24.12        24.12 o                         
  -5   7   2         32.59         45.30         5.88 o                         
  -4   7   2         69.61         62.36         7.06 o                         
  -3   7   2         53.65         47.06         6.47 o                         
  -2   7   2        221.52        237.07        11.18 o                         
  -1   7   2       3676.96       3789.58        80.59 o                         
   0   7   2         22.43         19.41         7.65 o                         
   1   7   2       3675.70       3794.88        74.12 o                         
   2   7   2        221.70        223.54         7.65 o                         
   3   7   2         53.66         46.47         4.71 o                         
   4   7   2         69.42         64.12         7.06 o                         
   5   7   2         32.63         30.59         7.06 o                         
  -6   8   2          5.45        -18.24        24.12 o                         
  -5   8   2          2.79         -1.18         5.29 o                         
  -4   8   2        107.18         84.12         7.65 o                         
  -3   8   2        103.92        100.00         8.24 o                         
  -2   8   2        517.92        557.67        20.59 o                         
  -1   8   2         41.55         55.30         9.41 o                         
   0   8   2        284.06        266.48        12.94 o                         
   1   8   2         41.43         29.41         5.88 o                         
   2   8   2        517.74        495.32        14.71 o                         
   3   8   2        103.94         90.59         7.06 o                         
   4   8   2        107.18        103.53         9.41 o                         
   5   8   2          2.80         -0.59         8.82 o                         
  -6   9   2          0.09         37.65        38.24 o                         
  -5   9   2         15.35         17.06         7.06 o                         
  -4   9   2         18.67         12.35         7.65 o                         
  -3   9   2          6.69          2.94         7.06 o                         
  -2   9   2        184.28        183.54        12.35 o                         
  -1   9   2        350.92        395.90        16.47 o                         
   0   9   2        188.70        196.48        12.35 o                         
   1   9   2        350.78        359.43        13.53 o                         
   2   9   2        184.30        192.36         8.82 o                         
   3   9   2          6.63          6.47         5.88 o                         
   4   9   2         18.62          2.35         7.06 o                         
   5   9   2         15.37         30.59        11.77 o                         
  -6  10   2         14.17         33.53        46.47 o                         
  -5  10   2         11.90          4.12         6.47 o                         
  -4  10   2         47.37         31.77         7.65 o                         
  -3  10   2          4.85          4.12         7.65 o                         
  -2  10   2        411.10        445.31        17.06 o                         
  -1  10   2        165.35        177.07        11.77 o                         
   0  10   2         96.59         88.83         9.41 o                         
   1  10   2        165.39        174.71        11.18 o                         
   2  10   2        410.93        400.02        14.71 o                         
   3  10   2          4.87          7.65         5.88 o                         
   4  10   2         47.42         47.06         8.82 o                         
   5  10   2         11.90        -11.77        17.06 o                         
  -5  11   2         24.18         21.77        15.88 o                         
  -4  11   2         57.41         63.53        10.00 o                         
  -3  11   2         91.48         98.24        10.00 o                         
  -2  11   2        539.09        570.03        22.94 o                         
  -1  11   2        349.21        386.49        15.29 o                         
   0  11   2          3.58         -7.65         7.65 o                         
   1  11   2        348.99        374.72        18.24 o                         
   2  11   2        538.51        571.79        17.06 o                         
   3  11   2         91.38         85.89         8.24 o                         
   4  11   2         57.59         67.65        12.35 o                         
   5  11   2         24.20         16.47        22.35 o                         
  -5  12   2          3.36         -5.88        14.71 o                         
  -4  12   2        104.91         95.89        10.59 o                         
  -3  12   2        347.44        313.54        17.65 o                         
  -2  12   2        119.46         85.89        10.59 o                         
  -1  12   2          6.25         -1.18         8.82 o                         
   0  12   2        229.02        255.89        16.47 o                         
   1  12   2          6.26          5.88        10.59 o                         
   2  12   2        119.54        124.71         8.82 o                         
   3  12   2        347.39        332.37        14.12 o                         
   4  12   2        104.86        102.36        11.77 o                         
   5  12   2          3.36         42.35        25.30 o                         
  -5  13   2         13.02         25.30        22.94 o                         
  -4  13   2        108.93        106.48        15.29 o                         
  -3  13   2         13.71          7.65         8.82 o                         
  -2  13   2        349.37        294.72        18.24 o                         
  -1  13   2          1.31         -8.82         8.82 o                         
   0  13   2         38.76         27.65         9.41 o                         
   1  13   2          1.35         10.59         6.47 o                         
   2  13   2        349.66        314.13        16.47 o                         
   3  13   2         13.60          7.65         6.47 o                         
   4  13   2        108.96         50.00        18.82 o                         
   5  13   2         13.05         30.00        27.06 o                         
  -5  14   2         12.39          3.53        33.53 o                         
  -4  14   2          5.94         41.18        18.82 o                         
  -3  14   2         96.41         79.42        14.71 o                         
  -2  14   2         25.68         31.18        10.00 o                         
  -1  14   2        118.81        115.89        13.53 o                         
   0  14   2         77.91         61.18        11.77 o                         
   1  14   2        118.82        122.95         9.41 o                         
   2  14   2         25.66         28.82         9.41 o                         
   3  14   2         96.35         62.36        15.29 o                         
   5  14   2         12.41          5.88        21.18 o                         
  -4  15   2         46.03         52.36        20.00 o                         
  -3  15   2         19.08         26.47        11.77 o                         
  -2  15   2         17.57         21.18        12.35 o                         
  -1  15   2        414.55        404.14        36.47 o                         
   0  15   2        872.44        992.99        60.59 o                         
   1  15   2        414.49        420.61        27.06 o                         
   2  15   2         17.59          5.88         5.88 o                         
   3  15   2         19.09        -11.18        16.47 o                         
  -4  16   2         23.49         33.53        18.24 o                         
  -3  16   2         58.10         95.89        17.65 o                         
  -2  16   2         19.02         25.30        11.77 o                         
  -1  16   2        111.74        107.65        14.12 o                         
   0  16   2         61.81         91.18        20.00 o                         
   1  16   2        111.70        103.53        11.77 o                         
   2  16   2         19.03         21.18        17.65 o                         
   3  16   2         58.09         41.77        18.24 o                         
  -4  17   2          5.99         34.12        26.47 o                         
  -3  17   2          5.37         -1.18        15.88 o                         
  -2  17   2          0.17         -7.06        10.59 o                         
  -1  17   2        112.04        132.95        11.18 o                         
   0  17   2          1.40         -4.71        20.00 o                         
   1  17   2        112.01        106.48        27.06 o                         
   2  17   2          0.18         22.35        17.65 o                         
   3  17   2          5.40        -14.71        21.77 o                         
  -3  18   2         13.30         -1.76        28.24 o                         
  -2  18   2          6.18          1.76        25.88 o                         
  -1  18   2          4.11         14.71        21.77 o                         
   0  18   2          0.56          3.53        23.53 o                         
   1  18   2          4.13         28.82        22.35 o                         
   2  18   2          6.20          8.24        21.18 o                         
   3  18   2         13.31         51.18        21.77 o                         
  -3  19   2         13.18         96.47        36.47 o                         
  -2  19   2         78.74        135.89        32.94 o                         
  -1  19   2         28.63         88.83        28.24 o                         
   0  19   2         25.86         24.71        20.59 o                         
   1  19   2         28.55         17.06        22.94 o                         
   2  19   2         78.73         64.71        31.18 o                         
   3  19   2         13.16         -5.88        30.59 o                         
  -2  20   2         80.00        105.89        32.35 o                         
  -1  20   2          1.51        -45.30        45.88 o                         
   0  20   2         49.62         84.12        25.88 o                         
   1  20   2          1.51         51.77        27.65 o                         
   2  20   2         80.01         85.30        28.24 o                         
  -1  21   2          5.31        -17.65        46.47 o                         
   0  21   2         21.41         -2.94        34.12 o                         
   1  21   2          5.32         21.18        24.71 o                         
   1   0   3       3342.23       3200.73        77.06 o                         
   3   0   3        505.53        516.49        14.71 o                         
   5   0   3        498.34        552.38        48.24 o                         
  -6   1   3          9.97         35.88        24.12 o                         
  -5   1   3          9.04         20.59        25.30 o                         
  -4   1   3         66.45         65.89         7.65 o                         
  -3   1   3         68.46         67.65         8.82 o                         
  -2   1   3        366.01        372.96         9.41 o                         
  -1   1   3       7756.63       7181.50       241.78 o                         
   0   1   3       3036.90       2680.12        74.12 o                         
   1   1   3       7758.42       7158.56       222.95 o                         
   2   1   3        365.44        374.72        11.77 o                         
   3   1   3         68.41         83.53         7.06 o                         
   4   1   3         66.56         75.30         5.88 o                         
   5   1   3          9.02         47.65        32.94 o                         
   6   1   3          9.94          8.24        25.30 o                         
  -6   2   3          4.42         73.53        37.65 o                         
  -5   2   3        252.02        250.60        35.30 o                         
  -4   2   3         10.17         17.06         6.47 o                         
  -3   2   3        119.26        120.01         5.88 o                         
  -2   2   3         22.19         21.18         3.53 o                         
  -1   2   3       9577.85       8688.63       247.66 o                         
   0   2   3       1479.48       1363.59        30.59 o                         
   1   2   3       9579.44       8789.81       251.19 o                         
   2   2   3         22.23         23.53         4.71 o                         
   3   2   3        119.21        123.53         5.29 o                         
   4   2   3         10.17         10.59         3.53 o                         
   5   2   3        252.11        248.83        10.59 o                         
   6   2   3          4.41         47.06        34.71 o                         
  -6   3   3         17.74          7.65        29.41 o                         
  -5   3   3        108.26        115.30        34.12 o                         
  -4   3   3        122.73        131.18         5.88 o                         
  -3   3   3       1177.70       1233.00        29.41 o                         
  -2   3   3       1346.29       1280.06        31.18 o                         
  -1   3   3       1551.41       1513.01        35.30 o                         
   0   3   3       3244.73       3164.26       119.42 o                         
   1   3   3       1551.54       1404.77        44.12 o                         
   2   3   3       1346.33       1301.23        29.41 o                         
   3   3   3       1177.56       1202.41        24.12 o                         
   4   3   3        122.82        121.18         6.47 o                         
   5   3   3        108.23        111.18         7.06 o                         
   6   3   3         17.81        -15.88        41.18 o                         
  -6   4   3         14.20         87.06        28.82 o                         
  -5   4   3        351.37        372.96        20.00 o                         
  -4   4   3        152.40        150.60         7.06 o                         
  -3   4   3        485.24        518.85        14.12 o                         
  -2   4   3        247.45        249.42         9.41 o                         
  -1   4   3       1617.08       1532.42        38.83 o                         
   0   4   3        235.05        231.78        11.77 o                         
   1   4   3       1617.43       1534.77        49.41 o                         
   2   4   3        247.30        247.66         8.24 o                         
   3   4   3        484.88        514.73        12.35 o                         
   4   4   3        152.39        154.71         7.65 o                         
   5   4   3        351.40        359.43        13.53 o                         
   6   4   3         14.23         39.41        47.65 o                         
  -6   5   3         12.73         81.77        41.77 o                         
  -5   5   3         90.32         71.77        10.59 o                         
  -4   5   3         89.74         95.89         4.71 o                         
  -3   5   3         45.60         55.30         5.29 o                         
  -2   5   3         78.09         55.88         7.06 o                         
  -1   5   3         16.34         17.06         5.88 o                         
   0   5   3       1470.40       1323.00        38.24 o                         
   1   5   3         16.48          4.71         5.29 o                         
   2   5   3         78.23         85.89         5.29 o                         
   3   5   3         45.54         49.41         5.29 o                         
   4   5   3         89.66         91.77         7.06 o                         
   5   5   3         90.32         77.06         7.06 o                         
  -6   6   3          0.25         86.47        42.35 o                         
  -5   6   3          0.81          2.94         4.12 o                         
  -4   6   3        109.52         97.65         5.88 o                         
  -3   6   3        166.06        165.30         8.82 o                         
  -2   6   3        548.87        553.55        19.41 o                         
  -1   6   3        201.59        219.42        12.35 o                         
   0   6   3         21.63         -0.59         6.47 o                         
   1   6   3        201.94        217.66         8.24 o                         
   2   6   3        547.98        564.73        14.12 o                         
   3   6   3        166.20        155.89         7.65 o                         
   4   6   3        109.49        118.83         7.65 o                         
   5   6   3          0.79          0.00         5.29 o                         
  -6   7   3          5.44         18.82        38.83 o                         
  -5   7   3         10.11         15.88         5.29 o                         
  -4   7   3        257.97        252.36        10.59 o                         
  -3   7   3         17.27         15.29         5.88 o                         
  -2   7   3        622.70        657.68        22.35 o                         
  -1   7   3        739.89        800.04        26.47 o                         
   0   7   3         63.03         48.24         9.41 o                         
   1   7   3        739.25        770.03        21.77 o                         
   2   7   3        622.57        604.14        14.71 o                         
   3   7   3         17.33         10.59         5.29 o                         
   4   7   3        257.68        245.89        11.18 o                         
   5   7   3         10.09          4.71         7.06 o                         
  -6   8   3         83.62         64.12        43.53 o                         
  -5   8   3          5.25          1.76         5.29 o                         
  -4   8   3         13.45         24.71         6.47 o                         
  -3   8   3         32.65         21.18         7.06 o                         
  -2   8   3         83.53         81.18        10.00 o                         
  -1   8   3        139.22        148.24        10.59 o                         
   0   8   3        652.39        678.85        18.82 o                         
   1   8   3        139.22        138.24        10.00 o                         
   2   8   3         83.33         93.53         6.47 o                         
   3   8   3         32.62         34.71         5.88 o                         
   4   8   3         13.40         10.00         5.29 o                         
   5   8   3          5.26         -8.24        11.18 o                         
  -6   9   3         13.39         45.88        37.06 o                         
  -5   9   3          4.30          1.18         5.88 o                         
  -4   9   3         17.60         12.35         5.88 o                         
  -3   9   3         13.05          5.29         7.06 o                         
  -2   9   3        382.52        435.90        20.59 o                         
  -1   9   3        168.63        165.89        11.18 o                         
   0   9   3         31.51         30.59         7.06 o                         
   1   9   3        168.51        167.07        10.59 o                         
   2   9   3        382.69        408.25        14.12 o                         
   3   9   3         12.95          7.06         6.47 o                         
   4   9   3         17.59         25.88         7.06 o                         
   5   9   3          4.33          2.35         8.82 o                         
  -6  10   3         16.89         19.41        28.24 o                         
  -5  10   3         27.48         27.65        15.88 o                         
  -4  10   3         15.01         18.24         9.41 o                         
  -3  10   3         64.30         80.00        11.77 o                         
  -2  10   3        164.87        185.89        14.12 o                         
  -1  10   3         69.44         75.30        10.59 o                         
   0  10   3        216.98        247.66        14.12 o                         
   1  10   3         69.32         56.47         8.82 o                         
   2  10   3        164.90        185.89        10.00 o                         
   3  10   3         64.21         71.18         8.82 o                         
   4  10   3         15.06         12.94         7.06 o                         
   5  10   3         27.41          4.12        13.53 o                         
  -5  11   3         64.76         28.82        12.94 o                         
  -4  11   3         48.82         40.59         9.41 o                         
  -3  11   3        155.56        162.36        13.53 o                         
  -2  11   3        121.03        119.42        12.35 o                         
  -1  11   3        257.77        252.36        15.88 o                         
   0  11   3        149.07        164.71        11.77 o                         
   1  11   3        258.39        294.72        15.88 o                         
   2  11   3        121.07        127.65         9.41 o                         
   3  11   3        155.32        134.12        12.35 o                         
   4  11   3         48.89         48.83         9.41 o                         
   5  11   3         64.68         78.83        28.24 o                         
  -5  12   3         13.82          7.65        12.94 o                         
  -4  12   3         20.95         30.00        11.77 o                         
  -3  12   3        260.19        267.07        15.29 o                         
  -2  12   3         12.27         14.71        11.18 o                         
  -1  12   3        156.26        140.59        12.94 o                         
   0  12   3          8.42          4.71         7.65 o                         
   1  12   3        156.16        145.89        12.94 o                         
   2  12   3         12.33         18.24         8.24 o                         
   3  12   3        260.22        268.25        15.29 o                         
   4  12   3         21.01         17.65         8.82 o                         
   5  12   3         13.82          5.29        18.24 o                         
  -5  13   3         26.85         15.88        15.88 o                         
  -4  13   3         51.33         35.88        12.94 o                         
  -3  13   3         47.37         42.35         8.82 o                         
  -2  13   3         94.96         92.95        14.12 o                         
  -1  13   3         92.47         92.95        12.35 o                         
   0  13   3        501.03        499.43        21.77 o                         
   1  13   3         92.40         86.47        12.35 o                         
   2  13   3         94.94         78.83         9.41 o                         
   3  13   3         47.34         57.65        11.77 o                         
   4  13   3         51.35         50.59        12.35 o                         
   5  13   3         26.89         47.06        21.18 o                         
  -5  14   3         28.28         48.24        25.88 o                         
  -4  14   3        107.76         87.06        18.24 o                         
  -3  14   3         12.00         13.53        11.18 o                         
  -2  14   3        118.69        100.00        18.24 o                         
  -1  14   3        448.29        437.08        22.94 o                         
   0  14   3          9.11         15.88        11.77 o                         
   1  14   3        448.41        442.37        30.59 o                         
   2  14   3        118.83         86.47        11.18 o                         
   3  14   3         11.99         -0.59        12.94 o                         
   4  14   3        107.70        127.65        21.18 o                         
   5  14   3         28.35         35.88        27.65 o                         
  -4  15   3         20.84         46.47        15.88 o                         
  -3  15   3         64.71         44.12        15.88 o                         
  -2  15   3         14.59          8.82        21.77 o                         
  -1  15   3         56.21         40.59        18.82 o                         
   0  15   3        789.44        851.21        53.53 o                         
   1  15   3         56.15         64.71        10.00 o                         
   2  15   3         14.57         -7.06        10.00 o                         
   3  15   3         64.92         35.88        15.29 o                         
   4  15   3         20.82         20.59        18.82 o                         
  -4  16   3         43.83         42.94        21.18 o                         
  -3  16   3          5.55          1.76        16.47 o                         
  -2  16   3         98.47         95.89        14.71 o                         
  -1  16   3          3.86        -22.35        38.24 o                         
   0  16   3          5.00         12.94        17.65 o                         
   1  16   3          3.85         17.06         9.41 o                         
   2  16   3         98.56        118.24        13.53 o                         
   3  16   3          5.52         34.12        27.65 o                         
   4  16   3         43.92         50.59        21.18 o                         
  -4  17   3         18.71         60.00        27.65 o                         
  -3  17   3         23.38         25.88        16.47 o                         
  -2  17   3          5.43          5.88        13.53 o                         
  -1  17   3          3.78         -4.71        28.82 o                         
   0  17   3        166.98        172.95        27.65 o                         
   1  17   3          3.75          1.18        15.88 o                         
   2  17   3          5.41          6.47        18.82 o                         
   3  17   3         23.39        -35.30        35.30 o                         
   4  17   3         18.71         72.36        40.59 o                         
  -3  18   3         24.76        -38.24        40.00 o                         
  -2  18   3         44.88         43.53        28.82 o                         
  -1  18   3         28.48         12.94        33.53 o                         
   0  18   3        237.24        264.13        34.71 o                         
   1  18   3         28.54         56.47        23.53 o                         
   2  18   3         44.97         32.94        30.59 o                         
   3  18   3         24.80         32.94        28.24 o                         
  -3  19   3         65.91         38.24        35.88 o                         
  -2  19   3         40.79          0.59        42.94 o                         
  -1  19   3         77.53        151.77        34.12 o                         
   0  19   3         93.80         66.47        48.24 o                         
   1  19   3         77.45         90.59        30.59 o                         
   2  19   3         40.83        113.53        38.83 o                         
   3  19   3         65.88         59.41        41.77 o                         
  -2  20   3          0.18          8.82        41.18 o                         
  -1  20   3         14.32          6.47        30.59 o                         
   0  20   3          7.76         17.65        46.47 o                         
   1  20   3         14.30         21.18        31.77 o                         
   2  20   3          0.18        -11.77        30.00 o                         
  -1  21   3          5.67         25.30        38.24 o                         
   0  21   3          5.36        -28.82        28.82 o                         
   1  21   3          5.67        -13.53        38.24 o                         
   0   0   4        563.53        581.79        28.82 o                         
   2   0   4       1046.53        995.93        24.12 o                         
   4   0   4         77.23         72.36         7.65 o                         
   6   0   4         20.95         17.06        27.06 o                         
  -6   1   4         33.04        104.71        41.77 o                         
  -5   1   4        187.78        212.36        10.59 o                         
  -4   1   4        104.59         90.59        10.00 o                         
  -3   1   4        570.67        614.73        16.47 o                         
  -2   1   4        687.98        678.27        17.65 o                         
  -1   1   4        669.82        632.97        17.06 o                         
   0   1   4        178.28        191.19         8.82 o                         
   1   1   4        669.23        624.73        20.00 o                         
   2   1   4        687.47        673.56        16.47 o                         
   3   1   4        570.68        631.79        17.06 o                         
   4   1   4        104.50         95.89         7.65 o                         
   5   1   4        187.86        181.77        10.59 o                         
   6   1   4         33.05         51.18        40.59 o                         
  -6   2   4         57.23         44.71        30.00 o                         
  -5   2   4        470.47        545.91        25.88 o                         
  -4   2   4        437.33        428.25        19.41 o                         
  -3   2   4        528.13        524.73        12.35 o                         
  -2   2   4       1379.35       1327.12        30.59 o                         
  -1   2   4       6128.62       5967.33       154.12 o                         
   0   2   4       3594.81       3504.86       104.12 o                         
   1   2   4       6129.02       5760.85       152.95 o                         
   2   2   4       1381.04       1340.06        31.18 o                         
   3   2   4        528.69        513.55        13.53 o                         
   4   2   4        437.28        435.31        14.12 o                         
   5   2   4        470.48        502.38        22.35 o                         
   6   2   4         57.23         79.42        37.06 o                         
  -6   3   4        176.10        223.54        52.36 o                         
  -5   3   4         69.29         76.47         8.24 o                         
  -4   3   4         17.97         25.88         2.94 o                         
  -3   3   4        857.13        928.87        20.00 o                         
  -2   3   4        598.55        630.03        16.47 o                         
  -1   3   4        205.12        195.89        10.00 o                         
   0   3   4       2195.16       1970.68        48.83 o                         
   1   3   4        204.28        205.89        11.77 o                         
   2   3   4        598.80        604.14        18.24 o                         
   3   3   4        856.62        908.86        21.77 o                         
   4   3   4         18.03         21.77         5.29 o                         
   5   3   4         69.21         75.89         6.47 o                         
   6   3   4        176.13        203.54        35.30 o                         
  -6   4   4         62.55         77.65        40.59 o                         
  -5   4   4        168.40        192.95        15.88 o                         
  -4   4   4        107.85        124.71         7.65 o                         
  -3   4   4         18.53         23.53         3.53 o                         
  -2   4   4       1553.69       1583.60        34.71 o                         
  -1   4   4        838.66        863.57        21.77 o                         
   0   4   4        940.70        877.10        31.77 o                         
   1   4   4        837.77        812.98        22.94 o                         
   2   4   4       1552.68       1493.01        40.00 o                         
   3   4   4         18.51         14.71         5.29 o                         
   4   4   4        107.82        107.65         7.65 o                         
   5   4   4        168.40        186.48         8.82 o                         
   6   4   4         62.61        107.65        33.53 o                         
  -6   5   4         46.25         26.47        31.18 o                         
  -5   5   4          0.36         -7.06         9.41 o                         
  -4   5   4        141.56        143.54         5.29 o                         
  -3   5   4         60.76         60.59         4.71 o                         
  -2   5   4       1830.04       1971.85        58.83 o                         
  -1   5   4        570.93        564.14        15.88 o                         
   0   5   4       1883.04       1917.15        49.41 o                         
   1   5   4        570.60        578.85        17.65 o                         
   2   5   4       1830.08       1874.20        38.24 o                         
   3   5   4         60.71         50.00         5.88 o                         
   4   5   4        141.43        124.12         8.24 o                         
   5   5   4          0.35         -0.59         5.29 o                         
   6   5   4         46.28        105.30        33.53 o                         
  -6   6   4         10.72         -3.53        35.30 o                         
  -5   6   4          3.57          4.71         4.12 o                         
  -4   6   4        138.33        150.60         7.65 o                         
  -3   6   4        128.57        133.54         7.65 o                         
  -2   6   4        438.72        441.20        15.29 o                         
  -1   6   4       1358.89       1503.60        39.41 o                         
   0   6   4        368.99        345.31        16.47 o                         
   1   6   4       1358.09       1434.18        34.71 o                         
   2   6   4        438.61        441.20        14.71 o                         
   3   6   4        128.91        125.30         6.47 o                         
   4   6   4        138.11        145.30         7.65 o                         
   5   6   4          3.59          2.35         5.29 o                         
   6   6   4         10.75         -6.47        26.47 o                         
  -6   7   4          2.00         20.59        25.88 o                         
  -5   7   4         62.19         50.00         6.47 o                         
  -4   7   4        154.66        150.60         8.24 o                         
  -3   7   4        123.28        117.65         9.41 o                         
  -2   7   4        297.37        305.31        15.29 o                         
  -1   7   4        353.94        330.01        16.47 o                         
   0   7   4         64.24         70.59        11.77 o                         
   1   7   4        353.52        353.55        11.77 o                         
   2   7   4        296.98        294.72        12.94 o                         
   3   7   4        123.19        122.36         7.65 o                         
   4   7   4        154.71        165.89         8.82 o                         
   5   7   4         62.29         67.06         8.24 o                         
  -6   8   4         19.14         -1.76        25.88 o                         
  -5   8   4        103.89         80.59        13.53 o                         
  -4   8   4         71.83         68.24         6.47 o                         
  -3   8   4         38.94         39.41         8.24 o                         
  -2   8   4        259.87        265.31        12.94 o                         
  -1   8   4       1180.79       1270.06        41.77 o                         
   0   8   4         82.13         81.77         8.82 o                         
   1   8   4       1179.78       1239.47        32.35 o                         
   2   8   4        259.89        240.60        11.77 o                         
   3   8   4         38.99         32.35         6.47 o                         
   4   8   4         71.85         74.71         7.06 o                         
   5   8   4        103.98         96.47        11.18 o                         
  -6   9   4         17.15         59.41        39.41 o                         
  -5   9   4        117.42        127.06        13.53 o                         
  -4   9   4         73.33         75.30         6.47 o                         
  -3   9   4        155.08        151.18        12.35 o                         
  -2   9   4        224.86        217.07        13.53 o                         
  -1   9   4        518.59        559.44        23.53 o                         
   0   9   4        110.23        110.59        10.59 o                         
   1   9   4        518.09        514.14        21.18 o                         
   2   9   4        225.13        232.36        12.35 o                         
   3   9   4        155.07        160.01         8.82 o                         
   4   9   4         73.25         68.83         7.65 o                         
   5   9   4        117.59        109.42        14.12 o                         
  -6  10   4          4.11        -38.83        43.53 o                         
  -5  10   4          2.24          2.35        13.53 o                         
  -4  10   4         14.13         28.24         9.41 o                         
  -3  10   4        137.22        130.59        11.77 o                         
  -2  10   4        194.25        172.36        14.12 o                         
  -1  10   4          3.94         33.53        11.77 o                         
   0  10   4        947.74        977.69        35.30 o                         
   1  10   4          4.00          0.00         7.06 o                         
   2  10   4        193.86        221.19        12.94 o                         
   3  10   4        137.09        142.95        11.18 o                         
   4  10   4         14.14         24.12         8.82 o                         
   5  10   4          2.23         -2.94        22.35 o                         
  -5  11   4         59.49         57.06        16.47 o                         
  -4  11   4         94.84        108.83        11.77 o                         
  -3  11   4          0.88         15.29        11.18 o                         
  -2  11   4        253.67        244.13        15.88 o                         
  -1  11   4        415.97        416.49        24.71 o                         
   0  11   4         37.23         38.24         9.41 o                         
   1  11   4        415.84        399.43        18.82 o                         
   2  11   4        253.59        225.30        14.71 o                         
   3  11   4          0.90         -6.47         8.24 o                         
   4  11   4         94.85         75.30        10.00 o                         
   5  11   4         59.51         34.71        16.47 o                         
  -5  12   4         31.06         27.65        17.65 o                         
  -4  12   4          8.85         26.47        11.77 o                         
  -3  12   4         18.46         26.47        10.00 o                         
  -2  12   4         69.25         69.41        13.53 o                         
  -1  12   4        118.83        111.18        15.29 o                         
   0  12   4         10.48         18.24         8.24 o                         
   1  12   4        118.56        127.06        12.94 o                         
   2  12   4         69.34         79.42        10.59 o                         
   3  12   4         18.59         28.82         8.82 o                         
   4  12   4          8.84          5.29        10.59 o                         
   5  12   4         31.02        -15.29        15.29 o                         
  -5  13   4          7.40          3.53        14.71 o                         
  -4  13   4         14.35         15.29        12.94 o                         
  -3  13   4         39.01         22.35        11.77 o                         
  -2  13   4          5.66         11.18        10.00 o                         
  -1  13   4         73.77         49.41        12.94 o                         
   0  13   4        488.86        482.37        24.71 o                         
   1  13   4         73.93         70.00        10.59 o                         
   2  13   4          5.66         25.30         9.41 o                         
   3  13   4         39.20         19.41         9.41 o                         
   4  13   4         14.39         18.24        11.77 o                         
   5  13   4          7.38        -15.29        15.29 o                         
  -5  14   4         26.23         14.12        25.88 o                         
  -4  14   4         50.51         32.35        15.88 o                         
  -3  14   4         11.59         12.35        15.29 o                         
  -2  14   4        283.50        198.83        25.88 o                         
  -1  14   4        348.01        327.07        25.88 o                         
   0  14   4        122.91        116.48        15.88 o                         
   1  14   4        348.15        289.42        27.65 o                         
   2  14   4        283.63        288.84        27.65 o                         
   3  14   4         11.59          9.41        14.12 o                         
   4  14   4         50.48         64.71        23.53 o                         
   5  14   4         26.25         39.41        21.77 o                         
  -4  15   4         55.69         43.53        17.65 o                         
  -3  15   4        177.66        238.25        29.41 o                         
  -2  15   4        134.32        135.89        36.47 o                         
  -1  15   4         39.14         97.65        38.83 o                         
   0  15   4        236.43        221.19        30.00 o                         
   1  15   4         39.16         67.65        21.18 o                         
   2  15   4        134.16        128.83        15.29 o                         
   3  15   4        177.75        146.48        18.24 o                         
   4  15   4         55.69         70.00        20.00 o                         
  -4  16   4          8.03        -11.18        16.47 o                         
  -3  16   4         15.95         -2.94        14.12 o                         
  -2  16   4         24.26        -13.53        24.12 o                         
  -1  16   4         63.29         58.83        24.71 o                         
   0  16   4        190.82        217.66        44.12 o                         
   1  16   4         63.14         96.47        31.77 o                         
   2  16   4         24.31         10.00         8.82 o                         
   3  16   4         16.00         47.65        25.30 o                         
   4  16   4          8.04         47.06        26.47 o                         
  -4  17   4          3.27         45.88        38.83 o                         
  -3  17   4          3.99         12.35        16.47 o                         
  -2  17   4          4.78         49.41        43.53 o                         
  -1  17   4         12.99         23.53        27.06 o                         
   0  17   4         62.70        126.48        29.41 o                         
   1  17   4         12.94         20.00        25.88 o                         
   2  17   4          4.77        -34.71        34.71 o                         
   3  17   4          4.00          8.24        23.53 o                         
   4  17   4          3.27         11.77        19.41 o                         
  -3  18   4          2.27          0.59        27.06 o                         
  -2  18   4         11.90         47.06        31.18 o                         
  -1  18   4         72.85         -1.76        38.24 o                         
   0  18   4          1.74         28.82        35.30 o                         
   1  18   4         72.85         48.24        41.77 o                         
   2  18   4         11.93         27.06        44.71 o                         
   3  18   4          2.29         11.18        30.00 o                         
  -3  19   4         50.02         51.18        41.18 o                         
  -2  19   4         29.04         31.77        31.77 o                         
  -1  19   4          6.34         78.83        45.88 o                         
   0  19   4          4.43         33.53        37.06 o                         
   1  19   4          6.37         34.12        44.71 o                         
   2  19   4         29.05         84.71        45.30 o                         
   3  19   4         50.00         95.30        42.94 o                         
  -2  20   4         11.54         39.41        34.71 o                         
  -1  20   4         16.58         10.00        30.00 o                         
   0  20   4          0.84        -31.18        31.77 o                         
   1  20   4         16.62         14.12        45.30 o                         
   2  20   4         11.46         65.89        50.59 o                         
   0  21   4          0.22        -47.65        48.24 o                         
   1   0   5        641.08        608.26        17.06 o                         
   3   0   5        863.93        886.51        23.53 o                         
   5   0   5        225.30        215.89        14.12 o                         
  -6   1   5         13.02         52.36        31.18 o                         
  -5   1   5         54.98         49.41         8.24 o                         
  -4   1   5        235.39        208.83        11.77 o                         
  -3   1   5        433.15        465.32        11.18 o                         
  -2   1   5        731.35        815.33        20.00 o                         
  -1   1   5       1612.43       1508.30        44.12 o                         
   0   1   5       2113.24       1938.91        44.12 o                         
   1   1   5       1612.76       1516.54        37.06 o                         
   2   1   5        731.94        817.10        20.59 o                         
   3   1   5        433.61        485.90        14.71 o                         
   4   1   5        235.53        244.13        10.00 o                         
   5   1   5         54.95         52.94         7.06 o                         
   6   1   5         13.05         10.59        26.47 o                         
  -6   2   5          2.01          1.76        40.00 o                         
  -5   2   5         20.47         28.82         7.65 o                         
  -4   2   5         93.33        109.42        10.59 o                         
  -3   2   5        176.61        184.13         5.88 o                         
  -2   2   5        546.56        517.67        13.53 o                         
  -1   2   5       1116.03       1045.34        29.41 o                         
   0   2   5       1697.12       1590.66        38.83 o                         
   1   2   5       1115.48       1061.22        24.71 o                         
   2   2   5        546.44        558.26        17.65 o                         
   3   2   5        176.67        170.60         8.82 o                         
   4   2   5         93.30         98.83         8.24 o                         
   5   2   5         20.49         16.47         6.47 o                         
   6   2   5          2.00        -17.65        31.18 o                         
  -6   3   5          2.61         -1.76        22.94 o                         
  -5   3   5         47.41         61.77        10.00 o                         
  -4   3   5         72.47         75.30         6.47 o                         
  -3   3   5        165.41        180.01         6.47 o                         
  -2   3   5       1763.22       1792.43        41.77 o                         
  -1   3   5        723.06        720.62        20.00 o                         
   0   3   5        427.51        388.84        14.12 o                         
   1   3   5        722.87        680.03        25.30 o                         
   2   3   5       1764.16       1754.78        53.53 o                         
   3   3   5        165.28        182.36         8.82 o                         
   4   3   5         72.61         57.65         5.88 o                         
   5   3   5         47.39         49.41         6.47 o                         
   6   3   5          2.64          2.94        27.06 o                         
  -6   4   5          7.12         -5.29        28.82 o                         
  -5   4   5         39.38         61.77        10.59 o                         
  -4   4   5        434.26        429.43        18.82 o                         
  -3   4   5        752.01        744.15        18.82 o                         
  -2   4   5       1036.69       1030.63        29.41 o                         
  -1   4   5       1332.81       1282.41        40.00 o                         
   0   4   5        218.55        234.72        10.59 o                         
   1   4   5       1333.19       1280.06        38.24 o                         
   2   4   5       1036.37        993.57        31.18 o                         
   3   4   5        752.68        752.39        18.24 o                         
   4   4   5        434.42        441.20        13.53 o                         
   5   4   5         39.39         47.65         6.47 o                         
   6   4   5          7.13         35.30        42.35 o                         
  -6   5   5         13.37         21.18        27.65 o                         
  -5   5   5         79.35         65.89        12.35 o                         
  -4   5   5        278.08        300.01         9.41 o                         
  -3   5   5          3.45          0.00         5.29 o                         
  -2   5   5        827.73        847.69        20.59 o                         
  -1   5   5        446.18        434.14        13.53 o                         
   0   5   5          0.31         -9.41        10.59 o                         
   1   5   5        445.69        466.49        19.41 o                         
   2   5   5        828.17        813.57        21.18 o                         
   3   5   5          3.41          0.00         4.71 o                         
   4   5   5        278.06        269.42        11.18 o                         
   5   5   5         79.29         72.36         7.65 o                         
   6   5   5         13.37         20.59        34.71 o                         
  -6   6   5         15.28         70.00        37.06 o                         
  -5   6   5          8.83          6.47         5.29 o                         
  -4   6   5        579.00        610.62        18.24 o                         
  -3   6   5         55.59         58.83         6.47 o                         
  -2   6   5        851.64        917.69        23.53 o                         
  -1   6   5        213.99        235.30        10.59 o                         
   0   6   5        140.16        144.12        11.18 o                         
   1   6   5        213.81        245.89        12.35 o                         
   2   6   5        852.30        865.92        22.35 o                         
   3   6   5         55.45         46.47         5.88 o                         
   4   6   5        578.92        587.09        17.06 o                         
   5   6   5          8.81         -2.94         6.47 o                         
   6   6   5         15.30         50.00        28.24 o                         
  -6   7   5         36.09         84.12        38.83 o                         
  -5   7   5         66.67         78.24        14.71 o                         
  -4   7   5        127.82        117.06         8.24 o                         
  -3   7   5         24.13         24.71         5.88 o                         
  -2   7   5         82.97         85.30         7.65 o                         
  -1   7   5        336.05        381.78        13.53 o                         
   0   7   5        522.94        612.38        22.94 o                         
   1   7   5        336.15        344.72        17.06 o                         
   2   7   5         83.10         88.83         7.06 o                         
   3   7   5         24.11         28.24         5.88 o                         
   4   7   5        127.90        134.12         8.24 o                         
   5   7   5         66.68         55.30         8.82 o                         
   6   7   5         36.10         15.29        28.24 o                         
  -6   8   5         18.05         28.82        26.47 o                         
  -5   8   5         28.88         42.35        12.35 o                         
  -4   8   5         30.32         20.00         4.71 o                         
  -3   8   5         34.81         38.83         6.47 o                         
  -2   8   5          7.47          6.47         7.06 o                         
  -1   8   5        303.17        322.37        12.35 o                         
   0   8   5       2221.23       2458.93        70.00 o                         
   1   8   5        303.12        341.19        12.35 o                         
   2   8   5          7.41         16.47         5.29 o                         
   3   8   5         34.69         36.47         6.47 o                         
   4   8   5         30.49         35.30         6.47 o                         
   5   8   5         28.92         22.94        12.35 o                         
  -6   9   5         16.08          4.71        31.77 o                         
  -5   9   5         79.19        105.30        17.65 o                         
  -4   9   5        106.72        108.83         8.82 o                         
  -3   9   5        275.75        252.95        15.29 o                         
  -2   9   5        150.20        129.42        11.77 o                         
  -1   9   5        800.08        848.86        28.24 o                         
   0   9   5        386.95        412.37        19.41 o                         
   1   9   5        800.46        837.10        24.12 o                         
   2   9   5        150.12        161.77        10.59 o                         
   3   9   5        275.43        291.78        11.18 o                         
   4   9   5        106.61        105.89         8.82 o                         
   5   9   5         79.31         31.18        18.82 o                         
  -5  10   5         18.31         38.24        15.88 o                         
  -4  10   5          1.08          0.00         6.47 o                         
  -3  10   5        382.89        413.55        20.59 o                         
  -2  10   5          0.88         -0.59         8.82 o                         
  -1  10   5        327.50        347.66        20.59 o                         
   0  10   5         20.98         28.24        11.77 o                         
   1  10   5        327.49        342.37        17.65 o                         
   2  10   5          0.89          9.41         4.71 o                         
   3  10   5        382.96        410.61        14.71 o                         
   4  10   5          1.08          1.76         6.47 o                         
   5  10   5         18.32         15.88        22.35 o                         
  -5  11   5         45.44         46.47        18.24 o                         
  -4  11   5        104.40        106.48        10.00 o                         
  -3  11   5         51.82         56.47        11.18 o                         
  -2  11   5         45.62         50.00        13.53 o                         
  -1  11   5        181.45        184.13        15.88 o                         
   0  11   5         54.45         62.36        10.59 o                         
   1  11   5        181.47        184.13        17.06 o                         
   2  11   5         45.50         47.06        11.18 o                         
   3  11   5         51.92         46.47         8.82 o                         
   4  11   5        104.31         95.89        11.77 o                         
   5  11   5         45.49         45.88        18.24 o                         
  -5  12   5         30.52         45.30        18.24 o                         
  -4  12   5         14.81         30.00         8.24 o                         
  -3  12   5         17.74         32.94        10.59 o                         
  -2  12   5        267.65        249.42        17.65 o                         
  -1  12   5        342.18        322.96        20.59 o                         
   0  12   5        463.77        487.67        27.65 o                         
   1  12   5        342.23        313.54        21.77 o                         
   2  12   5        267.24        243.54        18.82 o                         
   3  12   5         17.74         21.18         8.82 o                         
   4  12   5         14.79        -11.18        11.18 o                         
   5  12   5         30.54         -7.65        26.47 o                         
  -5  13   5         36.92         25.88        15.29 o                         
  -4  13   5        108.13        129.42        13.53 o                         
  -3  13   5         35.98         42.94        14.12 o                         
  -2  13   5         63.06         65.30        12.35 o                         
  -1  13   5        211.10        208.24        17.06 o                         
   0  13   5         54.90         68.24        12.94 o                         
   1  13   5        211.22        180.01        18.82 o                         
   2  13   5         62.98         50.59        10.59 o                         
   3  13   5         35.93         40.00        11.18 o                         
   4  13   5        108.02         67.06        18.24 o                         
   5  13   5         36.98         93.53        32.35 o                         
  -5  14   5         49.73         27.65        34.71 o                         
  -4  14   5         18.03         18.82        14.71 o                         
  -3  14   5         16.68         25.30        14.71 o                         
  -2  14   5         24.92         20.59        15.29 o                         
  -1  14   5        194.33        158.83        22.35 o                         
   0  14   5          1.27         -2.94        18.24 o                         
   1  14   5        194.32        172.95        32.35 o                         
   2  14   5         24.85         41.18        12.35 o                         
   3  14   5         16.65         32.94        11.18 o                         
   4  14   5         18.03         10.59        15.29 o                         
   5  14   5         49.70         -7.06        34.12 o                         
  -4  15   5         39.62         41.18        17.06 o                         
  -3  15   5         75.91         65.89        34.71 o                         
  -2  15   5          3.05         -5.88        18.24 o                         
  -1  15   5          0.80          0.00        22.94 o                         
   0  15   5         17.46        -21.77        27.65 o                         
   1  15   5          0.80         41.18        22.35 o                         
   2  15   5          3.05          1.18         8.82 o                         
   3  15   5         76.03         54.71        11.77 o                         
   4  15   5         39.58         60.59        21.77 o                         
  -4  16   5          3.44         35.88        22.94 o                         
  -3  16   5         39.79         19.41        14.71 o                         
  -2  16   5         93.77        144.12        36.47 o                         
  -1  16   5         14.65         40.59        34.71 o                         
   0  16   5         11.60         -3.53        25.30 o                         
   1  16   5         14.68         52.94        41.18 o                         
   2  16   5         93.95         58.83        13.53 o                         
   3  16   5         39.75         77.06        22.94 o                         
   4  16   5          3.42         17.65        20.00 o                         
  -4  17   5          2.90         51.18        38.83 o                         
  -3  17   5          0.30         27.06        17.65 o                         
  -2  17   5         19.51         82.94        36.47 o                         
  -1  17   5         14.21         54.71        27.65 o                         
   0  17   5        108.15        180.60        31.77 o                         
   1  17   5         14.22        -15.29        26.47 o                         
   2  17   5         19.55         33.53        31.77 o                         
   3  17   5          0.31         -2.94        24.71 o                         
   4  17   5          2.91         30.00        22.94 o                         
  -3  18   5         10.54         22.35        45.30 o                         
  -2  18   5         54.52         44.71        41.77 o                         
  -1  18   5         37.54         40.59        32.35 o                         
   0  18   5         96.16        155.89        44.12 o                         
   1  18   5         37.53         57.65        30.00 o                         
   2  18   5         54.50        -16.47        29.41 o                         
   3  18   5         10.52          2.35        24.12 o                         
  -2  19   5         18.73         64.71        48.24 o                         
  -1  19   5         82.20        106.48        37.65 o                         
   0  19   5         11.85         21.77        39.41 o                         
   1  19   5         82.25         28.24        29.41 o                         
   2  19   5         18.74         20.59        29.41 o                         
  -2  20   5         21.18         42.94        32.35 o                         
  -1  20   5         13.21        -25.88        45.30 o                         
   0  20   5         16.26        110.00        40.00 o                         
   1  20   5         13.29         22.94        27.06 o                         
   2  20   5         21.12         13.53        31.77 o                         
   0  21   5         67.68        -24.71        35.30 o                         
   0   0   6        432.52        402.96        20.00 o                         
   2   0   6       4885.01       5139.64       133.54 o                         
   4   0   6        766.02        834.74        27.06 o                         
   6   0   6         33.82         66.47        43.53 o                         
  -6   1   6          3.67         -1.18        27.65 o                         
  -5   1   6         50.09         31.18        11.18 o                         
  -4   1   6         39.36         54.71        11.77 o                         
  -3   1   6         70.47         78.83         5.29 o                         
  -2   1   6       2065.45       2226.57        53.53 o                         
  -1   1   6        893.67        819.45        24.71 o                         
   0   1   6        654.65        656.50        17.65 o                         
   1   1   6        892.48        860.04        24.12 o                         
   2   1   6       2066.53       2213.04        53.53 o                         
   3   1   6         70.60         74.12         5.88 o                         
   4   1   6         39.37         29.41         5.88 o                         
   5   1   6         50.06         51.77         8.24 o                         
   6   1   6          3.65         49.41        29.41 o                         
  -6   2   6         11.08         50.59        41.18 o                         
  -5   2   6         25.71         30.59         9.41 o                         
  -4   2   6        161.46        173.54         7.65 o                         
  -3   2   6        113.97        111.18         4.71 o                         
  -2   2   6        171.75        178.24         7.65 o                         
  -1   2   6        708.11        692.97        18.82 o                         
   0   2   6          3.06          2.94         7.06 o                         
   1   2   6        707.99        671.79        21.77 o                         
   2   2   6        172.10        181.77         8.82 o                         
   3   2   6        113.94        100.59         7.06 o                         
   4   2   6        161.25        164.71        10.00 o                         
   5   2   6         25.76         27.06         5.88 o                         
   6   2   6         11.05          0.00        38.24 o                         
  -6   3   6          3.70         50.59        28.82 o                         
  -5   3   6         13.06          8.24         9.41 o                         
  -4   3   6        398.90        410.61        15.88 o                         
  -3   3   6         19.46         20.59         4.12 o                         
  -2   3   6        497.84        478.85        13.53 o                         
  -1   3   6       1080.61       1121.82        27.06 o                         
   0   3   6       1197.15       1137.70        27.65 o                         
   1   3   6       1080.51       1126.52        30.00 o                         
   2   3   6        498.03        508.85        19.41 o                         
   3   3   6         19.43         25.88         5.88 o                         
   4   3   6        398.44        392.37        12.94 o                         
   5   3   6         13.10          5.29         6.47 o                         
   6   3   6          3.72         90.59        45.88 o                         
  -6   4   6         27.54         38.83        32.35 o                         
  -5   4   6        143.12        179.42        15.88 o                         
  -4   4   6        368.07        364.72        10.00 o                         
  -3   4   6        415.17        400.02        12.35 o                         
  -2   4   6        979.26       1013.58        26.47 o                         
  -1   4   6       1202.01       1265.94        39.41 o                         
   0   4   6        439.94        488.85        17.65 o                         
   1   4   6       1201.82       1226.53        34.12 o                         
   2   4   6        979.80        969.46        26.47 o                         
   3   4   6        415.30        414.14        15.29 o                         
   4   4   6        367.64        380.02        11.77 o                         
   5   4   6        143.05        136.48         9.41 o                         
   6   4   6         27.49         15.29        38.83 o                         
  -6   5   6         77.75         84.12        55.30 o                         
  -5   5   6         36.25         46.47         3.53 o                         
  -4   5   6        531.57        523.55        14.12 o                         
  -3   5   6        803.83        835.92        18.82 o                         
  -2   5   6        139.92        134.12         7.65 o                         
  -1   5   6        539.62        559.44        21.18 o                         
   0   5   6       2100.56       2163.63        59.41 o                         
   1   5   6        540.46        544.14        21.18 o                         
   2   5   6        139.69        137.06        10.59 o                         
   3   5   6        803.46        779.45        17.65 o                         
   4   5   6        531.59        512.38        16.47 o                         
   5   5   6         36.31         37.65         7.06 o                         
   6   5   6         77.67        173.54        41.18 o                         
  -6   6   6          4.89         32.35        41.77 o                         
  -5   6   6         53.51         51.18        12.94 o                         
  -4   6   6        387.61        432.96        13.53 o                         
  -3   6   6        151.96        154.12         7.65 o                         
  -2   6   6       1257.42       1271.82        32.35 o                         
  -1   6   6       1469.20       1525.36        34.71 o                         
   0   6   6          1.50          0.59         7.65 o                         
   1   6   6       1468.82       1469.48        33.53 o                         
   2   6   6       1257.23       1241.23        35.30 o                         
   3   6   6        151.99        144.12         7.65 o                         
   4   6   6        387.81        394.72        13.53 o                         
   5   6   6         53.60         59.41         8.24 o                         
   6   6   6          4.90         44.71        42.35 o                         
  -6   7   6         37.83        -32.94        37.65 o                         
  -5   7   6         28.38         28.82        11.18 o                         
  -4   7   6         16.44         22.94         5.88 o                         
  -3   7   6         91.60         97.65         7.65 o                         
  -2   7   6         36.53         31.18         6.47 o                         
  -1   7   6        283.39        324.72        12.35 o                         
   0   7   6       1504.95       1643.02        38.24 o                         
   1   7   6        283.63        331.19        12.94 o                         
   2   7   6         36.40         27.65         6.47 o                         
   3   7   6         91.43         78.24         7.06 o                         
   4   7   6         16.52         12.35         5.88 o                         
   5   7   6         28.37         24.12         7.65 o                         
   6   7   6         37.86         38.24        32.35 o                         
  -6   8   6         45.02         15.88        52.36 o                         
  -5   8   6          5.04          5.88        10.00 o                         
  -4   8   6         12.98          6.47         5.88 o                         
  -3   8   6         66.77         59.41         7.65 o                         
  -2   8   6         16.96         31.18         6.47 o                         
  -1   8   6        105.10        102.95         8.24 o                         
   0   8   6         59.34         59.41        11.77 o                         
   1   8   6        104.63         96.47         9.41 o                         
   2   8   6         16.96         24.12         5.29 o                         
   3   8   6         66.50         61.77         7.06 o                         
   4   8   6         12.96         10.00         6.47 o                         
   5   8   6          5.04         18.24        11.18 o                         
   6   8   6         45.06         55.30        35.30 o                         
  -6   9   6         14.71         17.06        32.94 o                         
  -5   9   6         51.85         63.53        14.12 o                         
  -4   9   6         43.78         44.71         7.65 o                         
  -3   9   6          3.63          1.76         7.06 o                         
  -2   9   6         41.06         41.77         9.41 o                         
  -1   9   6        140.77        131.18         8.82 o                         
   0   9   6        174.47        201.19         7.06 o                         
   1   9   6        140.52        141.77         7.06 o                         
   2   9   6         41.08         45.30         5.29 o                         
   3   9   6          3.68         -7.06         7.06 o                         
   4   9   6         43.72         48.83         8.82 o                         
   5   9   6         51.87         63.53        15.29 o                         
  -5  10   6          5.74         24.71        17.65 o                         
  -4  10   6        109.68        111.18         8.82 o                         
  -3  10   6         32.10         20.59         8.82 o                         
  -2  10   6        340.87        335.31        22.35 o                         
  -1  10   6        316.76        309.43        21.18 o                         
   0  10   6        145.56        139.42        11.77 o                         
   1  10   6        316.40        355.31        19.41 o                         
   2  10   6        341.02        310.60        14.71 o                         
   3  10   6         32.16         30.59         7.06 o                         
   4  10   6        109.70        107.06         9.41 o                         
   5  10   6          5.78          0.00        12.35 o                         
  -5  11   6          4.71          4.12        14.71 o                         
  -4  11   6          0.10         -1.76         7.65 o                         
  -3  11   6         14.11          1.76        11.18 o                         
  -2  11   6         41.47         44.12        10.00 o                         
  -1  11   6         59.23         35.30        12.94 o                         
   0  11   6        247.08        275.31        18.82 o                         
   1  11   6         59.16         51.18        12.94 o                         
   2  11   6         41.46         51.77         9.41 o                         
   3  11   6         14.15         16.47         7.06 o                         
   4  11   6          0.10         15.29        10.59 o                         
   5  11   6          4.72         22.35        21.77 o                         
  -5  12   6         16.11         12.35        21.18 o                         
  -4  12   6         23.23         17.65         9.41 o                         
  -3  12   6         13.16         25.30        11.18 o                         
  -2  12   6        253.44        238.83        18.82 o                         
  -1  12   6        373.45        347.07        22.94 o                         
   0  12   6        142.66        131.77        14.71 o                         
   1  12   6        373.65        349.43        22.35 o                         
   2  12   6        253.63        238.25        17.65 o                         
   3  12   6         13.21          7.65        10.00 o                         
   4  12   6         23.17         18.24        11.18 o                         
   5  12   6         16.04         11.77        18.82 o                         
  -5  13   6         34.84         20.59        20.00 o                         
  -4  13   6          4.12          3.53        19.41 o                         
  -3  13   6         36.98         32.94        14.12 o                         
  -2  13   6        151.25        139.42        18.24 o                         
  -1  13   6        507.44        507.08        29.41 o                         
   0  13   6          0.17         -4.71        11.18 o                         
   1  13   6        507.32        477.67        30.00 o                         
   2  13   6        151.51        154.71        21.18 o                         
   3  13   6         36.95         15.29        11.77 o                         
   4  13   6          4.10         22.35        25.30 o                         
   5  13   6         34.79         33.53        21.77 o                         
  -4  14   6          3.99          5.88        11.77 o                         
  -3  14   6          8.35         17.06        15.88 o                         
  -2  14   6         66.02         75.30        25.30 o                         
  -1  14   6        318.73        279.42        44.71 o                         
   0  14   6          1.13        -31.18        31.18 o                         
   1  14   6        318.50        297.07        36.47 o                         
   2  14   6         66.10        122.36        28.82 o                         
   3  14   6          8.28          7.65        12.94 o                         
   4  14   6          3.97         20.00        16.47 o                         
   5  14   6         32.88         29.41        27.06 o                         
  -4  15   6         22.41         25.30        18.24 o                         
  -3  15   6          0.80        -15.29        20.59 o                         
  -2  15   6        135.76        166.48        42.94 o                         
  -1  15   6         62.50         38.24        20.59 o                         
   0  15   6         29.93        -20.59        20.59 o                         
   1  15   6         62.57         57.06        27.06 o                         
   2  15   6        135.75        134.71        18.24 o                         
   3  15   6          0.81        -13.53        13.53 o                         
   4  15   6         22.46         29.41        18.82 o                         
  -4  16   6          1.01         -4.71        13.53 o                         
  -3  16   6         29.06         30.59        33.53 o                         
  -2  16   6         61.43         57.06        28.82 o                         
  -1  16   6         37.34         51.18        28.82 o                         
   0  16   6          1.44        -22.35        31.77 o                         
   1  16   6         37.20         41.77        28.82 o                         
   2  16   6         61.63         51.18        12.94 o                         
   3  16   6         28.99         20.59        20.59 o                         
   4  16   6          1.00         30.59        20.59 o                         
  -3  17   6         13.88         36.47        35.88 o                         
  -2  17   6        119.33        175.30        45.88 o                         
  -1  17   6         12.20         32.35        24.71 o                         
   0  17   6         81.37         74.12        33.53 o                         
   2  17   6        119.32        140.01        40.00 o                         
   3  17   6         13.92         37.65        23.53 o                         
  -3  18   6          5.64         43.53        33.53 o                         
  -2  18   6         22.35         10.00        31.77 o                         
  -1  18   6        125.26         55.30        44.71 o                         
   0  18   6         24.44        -18.24        28.82 o                         
   1  18   6        125.50        269.42        54.12 o                         
   2  18   6         22.28          4.71        31.77 o                         
   3  18   6          5.63          3.53        24.12 o                         
  -2  19   6          7.12         28.82        28.82 o                         
  -1  19   6         23.66         30.00        30.00 o                         
   0  19   6         30.85         21.18        48.83 o                         
   1  19   6         23.69        -10.59        27.06 o                         
   2  19   6          7.11         89.42        31.77 o                         
  -1  20   6          4.62         80.00        33.53 o                         
   0  20   6          5.08         45.30        35.30 o                         
   1  20   6          4.60         42.94        34.12 o                         
   1   0   7       1748.34       1787.14        50.59 o                         
   3   0   7        608.29        669.44        18.82 o                         
   5   0   7        194.19        198.83        15.29 o                         
  -6   1   7          1.39        -37.65        40.00 o                         
  -5   1   7         14.65         18.24        10.00 o                         
  -4   1   7        100.47         75.89         8.24 o                         
  -3   1   7        157.36        171.77         7.06 o                         
  -2   1   7         11.84         14.12         5.29 o                         
  -1   1   7       1010.24        974.16        25.88 o                         
   0   1   7        697.88        673.56        21.77 o                         
   1   1   7       1010.07        957.10        26.47 o                         
   2   1   7         11.99          8.82         4.71 o                         
   3   1   7        157.45        181.77         7.06 o                         
   4   1   7        100.28        110.00         5.29 o                         
   5   1   7         14.63         10.59         7.65 o                         
   6   1   7          1.41        -28.82        28.82 o                         
  -6   2   7         14.44         -4.12        26.47 o                         
  -5   2   7         48.71         47.06        12.94 o                         
  -4   2   7         20.91         24.12         5.29 o                         
  -3   2   7         86.54         84.12         5.88 o                         
  -2   2   7        518.70        568.85        15.29 o                         
  -1   2   7        421.03        411.19        15.29 o                         
   0   2   7        477.66        453.55        14.12 o                         
   1   2   7        421.47        412.96        15.88 o                         
   2   2   7        517.87        545.32        17.06 o                         
   3   2   7         86.43        105.30         7.06 o                         
   4   2   7         20.84         25.30         4.12 o                         
   5   2   7         48.59         57.06         7.65 o                         
   6   2   7         14.41         42.94        40.00 o                         
  -6   3   7         10.32        -26.47        26.47 o                         
  -5   3   7         16.85         10.00        12.35 o                         
  -4   3   7        256.69        243.54         7.06 o                         
  -3   3   7         15.35         21.77         4.71 o                         
  -2   3   7       1163.68       1205.35        30.59 o                         
  -1   3   7       1016.85        915.34        22.35 o                         
   0   3   7        938.07        850.04        22.35 o                         
   1   3   7       1017.05        943.57        24.12 o                         
   2   3   7       1163.25       1175.94        34.71 o                         
   3   3   7         15.31         23.53         7.06 o                         
   4   3   7        257.19        256.48        11.77 o                         
   5   3   7         16.83         21.77         7.06 o                         
   6   3   7         10.29        -20.59        28.24 o                         
  -6   4   7          4.02          2.35        40.00 o                         
  -5   4   7         21.53         22.94        12.35 o                         
  -4   4   7        113.26        107.65         5.29 o                         
  -3   4   7        126.26        138.24         6.47 o                         
  -2   4   7        483.37        472.96        17.06 o                         
  -1   4   7        429.36        414.72        17.65 o                         
   0   4   7        252.69        247.66        12.35 o                         
   1   4   7        429.77        440.61        20.00 o                         
   2   4   7        483.68        470.61        15.88 o                         
   3   4   7        126.42        140.59         9.41 o                         
   4   4   7        113.22        118.83         7.06 o                         
   5   4   7         21.54         23.53         7.06 o                         
   6   4   7          4.03         18.24        30.00 o                         
  -6   5   7         27.26         52.36        42.94 o                         
  -5   5   7         45.24         50.59         5.88 o                         
  -4   5   7         28.50         32.94         3.53 o                         
  -3   5   7        329.95        300.60         9.41 o                         
  -2   5   7        474.77        485.90        15.29 o                         
  -1   5   7        234.52        267.07        14.71 o                         
   0   5   7       2474.89       2891.89        88.24 o                         
   1   5   7        234.87        200.01        11.18 o                         
   2   5   7        474.95        470.61        18.82 o                         
   3   5   7        329.96        338.25        13.53 o                         
   4   5   7         28.51         14.12         4.71 o                         
   5   5   7         45.25         31.77         8.82 o                         
   6   5   7         27.23          8.24        26.47 o                         
  -6   6   7         17.80         47.06        32.35 o                         
  -5   6   7         16.96         14.71        11.77 o                         
  -4   6   7        218.80        227.07         9.41 o                         
  -3   6   7        192.46        177.66         8.82 o                         
  -2   6   7        356.50        381.19        12.94 o                         
  -1   6   7        284.32        295.31        12.35 o                         
   0   6   7        216.78        258.84        14.12 o                         
   1   6   7        284.10        294.72        16.47 o                         
   2   6   7        356.45        361.78        15.88 o                         
   3   6   7        192.51        182.36         9.41 o                         
   4   6   7        218.83        209.42        10.00 o                         
   5   6   7         16.98         18.82         8.24 o                         
   6   6   7         17.81         38.83        36.47 o                         
  -6   7   7          6.62         17.65        34.71 o                         
  -5   7   7          7.56         30.59        12.35 o                         
  -4   7   7         18.07         15.88         6.47 o                         
  -3   7   7        993.43        990.04        30.00 o                         
  -2   7   7          0.70          5.88         7.06 o                         
  -1   7   7        343.06        347.07        14.12 o                         
   0   7   7         15.10         31.77         9.41 o                         
   1   7   7        343.52        365.31        14.71 o                         
   2   7   7          0.70          9.41         7.06 o                         
   3   7   7        992.92        981.22        26.47 o                         
   4   7   7         18.06         25.88         6.47 o                         
   5   7   7          7.56         24.12        10.00 o                         
   6   7   7          6.64         13.53        40.00 o                         
  -6   8   7          1.82        -21.77        41.18 o                         
  -5   8   7         26.97         15.88        15.88 o                         
  -4   8   7         78.30         84.12         8.24 o                         
  -3   8   7        291.14        273.54        12.94 o                         
  -2   8   7        252.56        245.89        11.18 o                         
  -1   8   7         15.16         15.29         5.88 o                         
   0   8   7         28.28          9.41         9.41 o                         
   1   8   7         15.18         14.12         7.65 o                         
   2   8   7        252.71        237.66        12.94 o                         
   3   8   7        291.22        297.66        12.35 o                         
   4   8   7         78.49         73.53         7.65 o                         
   5   8   7         26.99         32.35         9.41 o                         
   6   8   7          1.83          8.82        31.18 o                         
  -6   9   7          5.51         10.00        40.00 o                         
  -5   9   7         29.33         38.24        15.29 o                         
  -4   9   7        177.44        205.30        11.77 o                         
  -3   9   7        123.23        131.18        10.00 o                         
  -2   9   7        347.76        372.37        14.71 o                         
  -1   9   7         93.97        100.00         7.06 o                         
   0   9   7        740.25        774.15        26.47 o                         
   1   9   7         94.34         91.18        10.59 o                         
   2   9   7        348.00        306.48        14.12 o                         
   3   9   7        123.37        126.48         8.24 o                         
   4   9   7        177.38        163.54        11.18 o                         
   5   9   7         29.27         64.12        12.94 o                         
   6   9   7          5.50         10.59        29.41 o                         
  -5  10   7         36.61         35.88        16.47 o                         
  -4  10   7        139.31        139.42        12.35 o                         
  -3  10   7        293.47        301.19        16.47 o                         
  -2  10   7        209.78        202.95        14.71 o                         
  -1  10   7          8.93          3.53        10.00 o                         
   0  10   7          0.73          7.06        10.00 o                         
   1  10   7          8.87         20.00         4.71 o                         
   2  10   7        209.62        200.01        11.18 o                         
   3  10   7        293.81        262.95        12.94 o                         
   4  10   7        139.42        149.42        11.18 o                         
   5  10   7         36.68         47.06        12.35 o                         
  -5  11   7         61.07         46.47        19.41 o                         
  -4  11   7         42.34         68.83         9.41 o                         
  -3  11   7        449.05        465.90        21.77 o                         
  -2  11   7        226.09        256.48        16.47 o                         
  -1  11   7        161.47        154.71        16.47 o                         
   0  11   7        307.13        308.25        20.59 o                         
   1  11   7        161.20        167.65        13.53 o                         
   2  11   7        226.08        233.54        12.94 o                         
   3  11   7        449.27        461.20        17.65 o                         
   4  11   7         42.32         32.35        10.00 o                         
   5  11   7         61.11         55.30        14.71 o                         
  -5  12   7         16.47         35.30        18.24 o                         
  -4  12   7         88.41         81.18        12.35 o                         
  -3  12   7        154.30        177.66        14.12 o                         
  -2  12   7        565.14        544.14        31.77 o                         
  -1  12   7        144.72        140.59        18.24 o                         
   0  12   7         22.02         32.94        15.88 o                         
   1  12   7        144.77        122.95        16.47 o                         
   2  12   7        565.36        603.56        28.24 o                         
   3  12   7        154.31        162.36        13.53 o                         
   4  12   7         88.46         94.12        14.71 o                         
   5  12   7         16.46        -28.24        28.24 o                         
  -5  13   7          3.07         -9.41        20.00 o                         
  -4  13   7          3.42          1.18        14.12 o                         
  -3  13   7         14.28          5.88         9.41 o                         
  -2  13   7          5.56          4.71        18.24 o                         
  -1  13   7         40.53         33.53        11.77 o                         
   0  13   7         35.97         29.41        12.35 o                         
   1  13   7         40.36         24.12        14.71 o                         
   2  13   7          5.57         25.88        15.29 o                         
   3  13   7         14.25         23.53        14.12 o                         
   4  13   7          3.43          9.41        15.29 o                         
   5  13   7          3.06         -7.65        30.00 o                         
  -4  14   7         37.05         38.24        14.71 o                         
  -3  14   7         13.06        -18.24        18.24 o                         
  -2  14   7         58.10        114.71        34.12 o                         
  -1  14   7         81.12         77.65        28.82 o                         
   0  14   7          1.93         34.71        20.00 o                         
   1  14   7         81.18        101.77        26.47 o                         
   2  14   7         58.26         65.30        21.18 o                         
   3  14   7         13.00         -0.59        15.29 o                         
   4  14   7         37.02         24.71        21.77 o                         
  -4  15   7         45.92         60.59        17.06 o                         
  -3  15   7          1.11          3.53        17.65 o                         
  -2  15   7         32.98         65.89        30.59 o                         
  -1  15   7        134.88        129.42        27.65 o                         
   0  15   7          3.34         27.06        35.88 o                         
   1  15   7        135.11        162.95        30.00 o                         
   2  15   7         33.02         15.29        21.18 o                         
   3  15   7          1.13          1.76        16.47 o                         
   4  15   7         45.94         52.94        20.59 o                         
  -4  16   7         15.66          9.41        13.53 o                         
  -3  16   7         61.23         95.89        19.41 o                         
  -2  16   7         30.80         42.94        33.53 o                         
  -1  16   7         23.66         63.53        35.30 o                         
   0  16   7          0.03         34.71        28.24 o                         
   1  16   7         23.63         11.77        34.71 o                         
   2  16   7         30.80         18.82        11.18 o                         
   3  16   7         61.27         72.94        24.12 o                         
   4  16   7         15.70         -8.82        19.41 o                         
  -3  17   7         20.16         63.53        22.94 o                         
  -2  17   7         21.71         20.00        25.30 o                         
  -1  17   7         92.48        109.42        31.77 o                         
   0  17   7         30.88         41.77        32.94 o                         
   1  17   7         92.43        122.36        35.30 o                         
   2  17   7         21.65          3.53        22.35 o                         
   3  17   7         20.16         22.94        21.18 o                         
  -3  18   7         23.18         -4.12        18.82 o                         
  -2  18   7          8.46        -42.94        42.94 o                         
  -1  18   7          7.27         21.18        41.18 o                         
   0  18   7         68.66        177.66        38.83 o                         
   1  18   7          7.28        107.06        31.18 o                         
   2  18   7          8.47        -24.12        24.12 o                         
   3  18   7         23.14         47.06        21.77 o                         
  -2  19   7          7.38        -15.88        39.41 o                         
  -1  19   7         56.70         41.77        28.82 o                         
   0  19   7          6.84        -33.53        33.53 o                         
   1  19   7         56.61        131.18        50.00 o                         
   2  19   7          7.35         31.18        30.00 o                         
  -1  20   7         16.40         -7.06        34.71 o                         
   0  20   7         56.22        105.30        52.36 o                         
   1  20   7         16.40         31.18        28.24 o                         
   0   0   8        194.94        168.24        13.53 o                         
   2   0   8        353.52        385.31        13.53 o                         
   4   0   8        197.67        208.24         9.41 o                         
   6   0   8         17.28         26.47        26.47 o                         
  -6   1   8          5.95        -37.65        37.65 o                         
  -5   1   8          1.47         -0.59         8.82 o                         
  -4   1   8          7.34         14.12         2.94 o                         
  -3   1   8         80.59         85.30         6.47 o                         
  -2   1   8        496.91        507.08        15.88 o                         
  -1   1   8        630.27        652.38        17.65 o                         
   0   1   8        288.03        283.54        10.59 o                         
   1   1   8        630.24        632.38        18.82 o                         
   2   1   8        497.01        512.38        16.47 o                         
   3   1   8         80.65         89.42         6.47 o                         
   4   1   8          7.36          0.00         4.71 o                         
   5   1   8          1.48         -2.94         8.82 o                         
   6   1   8          5.97          8.24        38.24 o                         
  -6   2   8          6.34         32.94        33.53 o                         
  -5   2   8         35.61         24.12        10.00 o                         
  -4   2   8         21.36         24.71         2.94 o                         
  -3   2   8         31.60         34.71         5.88 o                         
  -2   2   8        249.46        262.36        11.77 o                         
  -1   2   8        702.21        729.44        24.71 o                         
   0   2   8          2.08         -2.35         5.88 o                         
   1   2   8        702.45        729.44        20.59 o                         
   2   2   8        249.82        266.48        10.00 o                         
   3   2   8         31.50         26.47         6.47 o                         
   4   2   8         21.37         14.71         5.88 o                         
   5   2   8         35.66         49.41         9.41 o                         
   6   2   8          6.34         53.53        31.77 o                         
  -6   3   8          2.87         15.29        31.18 o                         
  -5   3   8         25.11         30.00        13.53 o                         
  -4   3   8         64.43         65.89         4.71 o                         
  -3   3   8        171.35        185.89         8.24 o                         
  -2   3   8        263.07        290.60        11.18 o                         
  -1   3   8       1841.37       1998.33        47.65 o                         
   0   3   8         92.99        112.95         9.41 o                         
   1   3   8       1844.26       2021.27        48.24 o                         
   2   3   8        262.82        245.31        11.18 o                         
   3   3   8        171.17        154.71        10.00 o                         
   4   3   8         64.38         70.00         7.65 o                         
   5   3   8         24.93         21.18         7.65 o                         
   6   3   8          2.88        -12.35        27.65 o                         
  -6   4   8         37.72         52.94        46.47 o                         
  -5   4   8         21.07         34.12        10.59 o                         
  -4   4   8          4.41          4.71         4.12 o                         
  -3   4   8         53.25         45.88         6.47 o                         
  -2   4   8        150.97        155.30         9.41 o                         
  -1   4   8        782.62        790.62        22.35 o                         
   0   4   8        342.35        364.72        16.47 o                         
   1   4   8        782.71        779.45        24.71 o                         
   2   4   8        150.89        119.42        10.59 o                         
   3   4   8         53.28         48.83         7.06 o                         
   4   4   8          4.39          6.47         5.88 o                         
   5   4   8         21.11         19.41         8.82 o                         
   6   4   8         37.69         59.41        35.30 o                         
  -6   5   8         36.05         64.71        30.00 o                         
  -5   5   8         31.70         -8.24        17.65 o                         
  -4   5   8         20.36         24.71         5.29 o                         
  -3   5   8        339.72        301.78        11.18 o                         
  -2   5   8        287.19        315.31        12.94 o                         
  -1   5   8        856.60        921.81        33.53 o                         
   0   5   8       3115.38       3436.04        94.12 o                         
   1   5   8        856.48        900.04        27.06 o                         
   2   5   8        286.78        265.31        13.53 o                         
   3   5   8        339.64        324.72        14.12 o                         
   4   5   8         20.53         10.59         5.88 o                         
   5   5   8         31.71         20.00         8.24 o                         
   6   5   8         36.02          7.65        28.24 o                         
  -6   6   8          4.22         14.71        27.06 o                         
  -5   6   8         61.57         72.36        17.06 o                         
  -4   6   8        228.52        205.30         9.41 o                         
  -3   6   8        271.86        251.19        11.77 o                         
  -2   6   8        775.64        808.86        21.77 o                         
  -1   6   8        342.27        364.13        17.06 o                         
   0   6   8       1501.51       1669.49        48.83 o                         
   1   6   8        342.52        355.90        18.24 o                         
   2   6   8        775.89        712.38        27.06 o                         
   3   6   8        271.87        283.54        14.12 o                         
   4   6   8        228.41        221.77        11.77 o                         
   5   6   8         61.60         35.88         7.06 o                         
   6   6   8          4.22          5.29        32.35 o                         
  -6   7   8          5.04        -18.24        31.77 o                         
  -5   7   8          7.42         -5.88        18.82 o                         
  -4   7   8        177.07        174.13         9.41 o                         
  -3   7   8       1887.98       1960.09        54.71 o                         
  -2   7   8        550.66        552.97        18.82 o                         
  -1   7   8        291.13        317.07        15.29 o                         
   0   7   8         77.40         67.65        12.35 o                         
   1   7   8        291.35        271.78        16.47 o                         
   2   7   8        551.40        544.73        20.00 o                         
   3   7   8       1887.79       1982.44        61.77 o                         
   4   7   8        176.94        184.71        11.18 o                         
   5   7   8          7.42          4.12        11.77 o                         
   6   7   8          5.03         31.77        30.00 o                         
  -6   8   8          2.96        -31.18        31.18 o                         
  -5   8   8         41.14         31.77        18.82 o                         
  -4   8   8         65.11         45.88         7.06 o                         
  -3   8   8        106.20        101.77         7.65 o                         
  -2   8   8        131.05        136.48         8.82 o                         
  -1   8   8         52.83         54.71         8.24 o                         
   0   8   8          4.21          3.53         8.82 o                         
   1   8   8         52.83         71.77         8.82 o                         
   2   8   8        131.02        129.42        11.18 o                         
   3   8   8        106.09         94.71         8.24 o                         
   4   8   8         65.13         41.77         9.41 o                         
   5   8   8         41.13         27.06        10.00 o                         
   6   8   8          2.96        -30.00        42.35 o                         
  -5   9   8          4.94          8.24        13.53 o                         
  -4   9   8         95.02         89.42         9.41 o                         
  -3   9   8        174.53        183.54        10.59 o                         
  -2   9   8        504.14        528.85        20.00 o                         
  -1   9   8         54.83         53.53         7.06 o                         
   0   9   8         26.26         25.30         8.24 o                         
   1   9   8         55.06         51.18        10.59 o                         
   2   9   8        503.56        466.49        22.94 o                         
   3   9   8        174.57        182.36        12.35 o                         
   4   9   8         95.04         90.59        11.18 o                         
   5   9   8          4.91         14.71        11.18 o                         
  -5  10   8         18.34         10.00        15.29 o                         
  -4  10   8        141.50        133.54        12.35 o                         
  -3  10   8         41.65         36.47         9.41 o                         
  -2  10   8        864.73        900.04        31.18 o                         
  -1  10   8        380.47        394.72        15.29 o                         
   0  10   8          1.27          4.12         9.41 o                         
   1  10   8        380.55        384.13        18.24 o                         
   2  10   8        864.74        884.16        31.18 o                         
   3  10   8         41.51         41.77         7.65 o                         
   4  10   8        141.49        127.06        11.77 o                         
   5  10   8         18.34          4.12        11.18 o                         
  -5  11   8         12.53         23.53        21.77 o                         
  -4  11   8         60.81         70.59         9.41 o                         
  -3  11   8         88.11         65.89        11.77 o                         
  -2  11   8        282.27        287.07        16.47 o                         
  -1  11   8         84.17         68.24        11.18 o                         
   0  11   8        631.09        646.50        27.06 o                         
   1  11   8         84.28         70.00         5.88 o                         
   2  11   8        282.41        268.84        14.71 o                         
   3  11   8         88.18         91.18         9.41 o                         
   4  11   8         60.67         54.71        11.77 o                         
   5  11   8         12.48         19.41        21.77 o                         
  -5  12   8         77.33         97.06        22.35 o                         
  -4  12   8         46.94         42.35        14.12 o                         
  -3  12   8          1.61         -7.06         9.41 o                         
  -2  12   8        342.44        348.84        20.59 o                         
  -1  12   8         27.85         24.12         8.82 o                         
   0  12   8         12.25         17.65         9.41 o                         
   1  12   8         27.80         38.83        11.77 o                         
   2  12   8        342.50        354.13        21.18 o                         
   3  12   8          1.60          8.24         8.82 o                         
   4  12   8         46.92         51.18        12.35 o                         
   5  12   8         77.24         88.83        27.65 o                         
  -5  13   8         27.09          7.65        18.24 o                         
  -4  13   8         18.95         33.53        16.47 o                         
  -3  13   8         38.25         61.18        12.94 o                         
  -2  13   8         61.13         65.89        13.53 o                         
  -1  13   8        114.33        104.71        15.88 o                         
   0  13   8         91.80         76.47        18.82 o                         
   1  13   8        114.73         82.94        21.77 o                         
   2  13   8         61.06         69.41        18.24 o                         
   3  13   8         38.19         46.47        13.53 o                         
   4  13   8         19.02          3.53        13.53 o                         
   5  13   8         27.02         51.18        27.65 o                         
  -4  14   8          1.48         -0.59        21.18 o                         
  -3  14   8         13.21         37.06        18.24 o                         
  -2  14   8         24.76          4.71        16.47 o                         
  -1  14   8        123.75        120.01        28.24 o                         
   0  14   8        157.10        166.48        35.88 o                         
   1  14   8        123.56        123.53        21.77 o                         
   2  14   8         24.70         37.65        21.77 o                         
   3  14   8         13.23         17.06        15.29 o                         
   4  14   8          1.48          4.71        14.12 o                         
  -4  15   8         21.91         16.47        15.88 o                         
  -3  15   8         17.91         20.00        17.06 o                         
  -2  15   8         75.28        107.65        22.35 o                         
  -1  15   8         63.61         75.89        34.71 o                         
   0  15   8         27.94         63.53        26.47 o                         
   1  15   8         63.59         63.53        18.24 o                         
   2  15   8         75.03         61.18        22.35 o                         
   3  15   8         17.90         -3.53        17.65 o                         
   4  15   8         21.87          7.65        20.00 o                         
  -4  16   8          2.74          1.76        21.18 o                         
  -3  16   8         49.28         67.65        22.35 o                         
  -2  16   8          3.15          5.88        18.24 o                         
  -1  16   8         67.32         55.88        30.59 o                         
   0  16   8         37.25         25.30        24.12 o                         
   1  16   8         67.34         32.35        17.65 o                         
   2  16   8          3.15         25.30        17.06 o                         
   3  16   8         49.33         41.18        22.35 o                         
   4  16   8          2.74        -17.65        17.65 o                         
  -3  17   8         17.97         15.29        19.41 o                         
  -2  17   8         50.16         63.53        23.53 o                         
  -1  17   8         32.97         17.65        41.18 o                         
   0  17   8          4.97         -5.88        25.88 o                         
   1  17   8         33.11         31.18        18.82 o                         
   2  17   8         50.24         53.53        22.35 o                         
   3  17   8         18.03         -4.12        24.71 o                         
  -3  18   8          4.67         -1.76        22.35 o                         
  -2  18   8          3.70         -5.88        21.77 o                         
  -1  18   8         38.86         53.53        31.77 o                         
   0  18   8          1.71          7.06        27.65 o                         
   1  18   8         38.92         50.59        22.35 o                         
   2  18   8          3.68        -23.53        25.30 o                         
   3  18   8          4.68        -14.71        27.65 o                         
  -2  19   8          2.45        -21.77        21.77 o                         
  -1  19   8          8.87         32.94        48.24 o                         
   0  19   8        132.22        177.66        45.30 o                         
   1  19   8          8.81        -11.18        32.35 o                         
   2  19   8          2.47         -7.06        30.59 o                         
  -1  20   8         23.72        -10.00        24.12 o                         
   0  20   8         26.86         64.12        28.24 o                         
   1  20   8         23.70         98.83        31.77 o                         
   1   0   9       2071.38       2325.40        58.83 o                         
   3   0   9         81.87         91.77         7.06 o                         
   5   0   9         36.32         21.18         9.41 o                         
  -6   1   9          2.98        -18.24        36.47 o                         
  -5   1   9         13.24          1.18        16.47 o                         
  -4   1   9          6.37         10.00         2.94 o                         
  -3   1   9         54.43         58.83         5.88 o                         
  -2   1   9         45.68         28.82         7.06 o                         
  -1   1   9        107.49        117.06         8.82 o                         
   0   1   9        194.05        207.07         9.41 o                         
   1   1   9        107.33         98.24         9.41 o                         
   2   1   9         45.89         45.30         6.47 o                         
   3   1   9         54.33         58.83         6.47 o                         
   4   1   9          6.36          7.06         6.47 o                         
   5   1   9         13.22         -7.65         7.65 o                         
   6   1   9          2.96         -3.53        39.41 o                         
  -6   2   9         29.29         30.00        35.30 o                         
  -5   2   9         68.25         95.30        19.41 o                         
  -4   2   9        100.96        111.18         5.29 o                         
  -3   2   9         68.80         68.83         5.88 o                         
  -2   2   9        843.93        917.69        27.65 o                         
  -1   2   9       1163.34       1259.47        33.53 o                         
   0   2   9        333.14        306.48        15.29 o                         
   1   2   9       1163.73       1292.41        34.71 o                         
   2   2   9        844.06        888.86        25.30 o                         
   3   2   9         69.02         65.89        10.00 o                         
   4   2   9        100.93        110.59         8.24 o                         
   5   2   9         68.21         48.83         9.41 o                         
   6   2   9         29.24         75.30        35.30 o                         
  -6   3   9         20.40        -37.06        41.77 o                         
  -5   3   9         71.99         43.53        17.06 o                         
  -4   3   9         69.29         60.59         4.71 o                         
  -3   3   9         31.72         27.65         5.88 o                         
  -2   3   9        225.85        213.54        10.00 o                         
  -1   3   9        546.78        642.38        21.77 o                         
   0   3   9       1075.99       1154.17        36.47 o                         
   1   3   9        547.18        575.32        18.24 o                         
   2   3   9        225.70        230.01        10.59 o                         
   3   3   9         31.78         27.65         6.47 o                         
   4   3   9         69.16         58.83         7.65 o                         
   5   3   9         72.02         92.36        15.29 o                         
   6   3   9         20.38         70.59        33.53 o                         
  -6   4   9         37.59        118.83        49.41 o                         
  -5   4   9         19.16         -4.71        11.77 o                         
  -4   4   9         88.37         95.89         6.47 o                         
  -3   4   9        162.37        168.24         8.24 o                         
  -2   4   9        212.41        212.36         9.41 o                         
  -1   4   9       1010.19       1103.58        30.00 o                         
   0   4   9        199.85        195.30        11.18 o                         
   1   4   9       1009.41       1085.34        30.59 o                         
   2   4   9        212.46        197.07        13.53 o                         
   3   4   9        162.57        145.89        11.77 o                         
   4   4   9         88.45         88.24         9.41 o                         
   5   4   9         19.22         29.41         8.82 o                         
   6   4   9         37.58          7.06        25.88 o                         
  -6   5   9         10.08         -5.29        32.94 o                         
  -5   5   9          5.01        -10.59        12.94 o                         
  -4   5   9         18.42         18.82         5.29 o                         
  -3   5   9         86.42         92.95         7.06 o                         
  -2   5   9         51.28         45.88         8.82 o                         
  -1   5   9        142.16        138.24        11.18 o                         
   0   5   9        549.40        597.09        22.35 o                         
   1   5   9        142.15        172.36        12.35 o                         
   2   5   9         51.17         44.12         8.82 o                         
   3   5   9         86.62         82.36        11.18 o                         
   4   5   9         18.41         10.59         7.06 o                         
   5   5   9          5.01          2.94         5.88 o                         
   6   5   9         10.09         52.94        32.94 o                         
  -6   6   9          0.84         -2.35        32.94 o                         
  -5   6   9          0.02        -17.06        17.06 o                         
  -4   6   9        184.29        202.36         9.41 o                         
  -3   6   9        239.49        250.60        11.77 o                         
  -2   6   9          0.80         -1.18         6.47 o                         
  -1   6   9         91.24        100.59        12.94 o                         
   0   6   9        223.90        178.83        13.53 o                         
   1   6   9         91.10         70.00        11.77 o                         
   2   6   9          0.82         -7.65         8.24 o                         
   3   6   9        239.28        244.72        13.53 o                         
   4   6   9        184.34        184.71        10.59 o                         
   5   6   9          0.02          0.00         8.24 o                         
   6   6   9          0.84          9.41        28.82 o                         
  -6   7   9         22.82         24.12        35.30 o                         
  -5   7   9          2.03         14.71        20.59 o                         
  -4   7   9        139.97        127.06         9.41 o                         
  -3   7   9        946.53       1081.23        32.94 o                         
  -2   7   9        237.73        251.19        11.18 o                         
  -1   7   9        176.34        178.24        11.18 o                         
   0   7   9        138.82        133.54        11.18 o                         
   1   7   9        176.48        162.36        13.53 o                         
   2   7   9        237.35        212.36        12.94 o                         
   3   7   9        946.56        916.51        31.77 o                         
   4   7   9        139.93        126.48        10.00 o                         
   5   7   9          2.03          8.24         8.24 o                         
   6   7   9         22.84          5.88        25.30 o                         
  -5   8   9         19.48          5.29        22.35 o                         
  -4   8   9        162.73        172.95        11.77 o                         
  -3   8   9          5.79         -4.71         6.47 o                         
  -2   8   9         14.72         25.30         6.47 o                         
  -1   8   9         37.31         42.35         8.24 o                         
   0   8   9        520.57        558.85        20.00 o                         
   1   8   9         37.37         49.41        10.00 o                         
   2   8   9         14.64          4.12         9.41 o                         
   3   8   9          5.80          3.53         6.47 o                         
   4   8   9        162.69        165.30        11.77 o                         
   5   8   9         19.47         20.59         9.41 o                         
  -5   9   9         20.74         51.18        20.59 o                         
  -4   9   9        171.30        165.89        11.18 o                         
  -3   9   9        142.57        160.01        11.77 o                         
  -2   9   9        622.35        635.32        25.30 o                         
  -1   9   9         98.54         91.18         9.41 o                         
   0   9   9          7.92         -7.65         9.41 o                         
   1   9   9         98.56        100.00        11.18 o                         
   2   9   9        622.27        632.97        25.30 o                         
   3   9   9        142.55        134.12        10.59 o                         
   4   9   9        171.37        154.12        12.94 o                         
   5   9   9         20.71         14.12        10.00 o                         
  -5  10   9         15.67          4.71        17.65 o                         
  -4  10   9        156.97        160.60        11.77 o                         
  -3  10   9        207.16        209.42        15.29 o                         
  -2  10   9        660.25        661.79        22.94 o                         
  -1  10   9        208.58        202.95        11.18 o                         
   0  10   9        209.38        218.25        15.29 o                         
   1  10   9        208.57        238.83        16.47 o                         
   2  10   9        660.33        663.56        22.35 o                         
   3  10   9        207.27        215.30        14.12 o                         
   4  10   9        156.94        138.83        14.12 o                         
   5  10   9         15.68         -9.41        18.24 o                         
  -5  11   9         40.25         38.83        28.82 o                         
  -4  11   9         92.36         89.42        15.29 o                         
  -3  11   9        117.30        104.71        13.53 o                         
  -2  11   9         90.62        122.95        14.71 o                         
  -1  11   9        147.25        146.48         9.41 o                         
   0  11   9         73.96         77.65         5.88 o                         
   1  11   9        147.03        164.71        14.71 o                         
   2  11   9         90.76         85.30         9.41 o                         
   3  11   9        117.16        117.06        11.18 o                         
   4  11   9         92.38         95.89        16.47 o                         
   5  11   9         40.30         72.94        22.35 o                         
  -5  12   9          7.30          6.47        18.82 o                         
  -4  12   9         75.36         61.77        20.00 o                         
  -3  12   9         23.96         34.12        12.35 o                         
  -2  12   9        360.31        337.07        22.94 o                         
  -1  12   9          6.56         14.12        11.77 o                         
   0  12   9          0.06          6.47        11.77 o                         
   1  12   9          6.55         13.53         3.53 o                         
   2  12   9        360.11        393.55        21.77 o                         
   3  12   9         23.99         18.82         9.41 o                         
   4  12   9         75.55        117.65        15.88 o                         
   5  12   9          7.29          3.53        29.41 o                         
  -4  13   9          1.65         27.65        20.59 o                         
  -3  13   9          8.97         -3.53        12.94 o                         
  -2  13   9         10.38         -9.41        11.77 o                         
  -1  13   9        129.03         80.00        20.59 o                         
   0  13   9          0.92        -10.59        15.29 o                         
   1  13   9        129.07        113.53        19.41 o                         
   2  13   9         10.44         -7.65        14.12 o                         
   3  13   9          8.92          4.12        11.18 o                         
   4  13   9          1.65        -10.59        21.18 o                         
  -4  14   9         34.63         58.83        19.41 o                         
  -3  14   9         36.32         24.71        15.88 o                         
  -2  14   9         86.39         94.12        24.12 o                         
  -1  14   9        208.82        158.24        25.88 o                         
   0  14   9         37.23         15.29        20.00 o                         
   1  14   9        208.85        211.77        28.24 o                         
   2  14   9         86.65         52.94        21.18 o                         
   3  14   9         36.36         62.36        20.00 o                         
   4  14   9         34.54         24.71        19.41 o                         
  -4  15   9         31.29         21.18        17.65 o                         
  -3  15   9          9.21         54.71        27.06 o                         
  -2  15   9         12.43         22.35        20.59 o                         
  -1  15   9         19.31         54.71        18.24 o                         
   0  15   9          0.47        -16.47        16.47 o                         
   1  15   9         19.25         20.59        17.65 o                         
   2  15   9         12.42        -11.77        18.82 o                         
   3  15   9          9.23         31.77        21.18 o                         
   4  15   9         31.28        -22.35        22.35 o                         
  -3  16   9          2.70          1.18        17.65 o                         
  -2  16   9          3.28          2.94        17.06 o                         
  -1  16   9         53.92         82.94        24.12 o                         
   0  16   9         44.10         37.65        25.30 o                         
   1  16   9         53.87         34.71        17.65 o                         
   2  16   9          3.31        -19.41        19.41 o                         
   3  16   9          2.70        -12.35        20.00 o                         
  -3  17   9          2.61         30.00        19.41 o                         
  -2  17   9          4.65         37.65        22.94 o                         
  -1  17   9         17.21         20.00        27.06 o                         
   0  17   9          7.07         24.71        20.00 o                         
   1  17   9         17.24         75.30        28.82 o                         
   2  17   9          4.63         45.30        23.53 o                         
   3  17   9          2.61         25.30        23.53 o                         
  -2  18   9          0.15         -2.94        22.35 o                         
  -1  18   9         16.80          2.35        21.77 o                         
   0  18   9         33.58         -2.94        25.30 o                         
   1  18   9         16.72         50.00        20.59 o                         
   2  18   9          0.14         11.77        24.71 o                         
  -2  19   9          7.58        -11.18        22.94 o                         
  -1  19   9         47.31         44.12        28.24 o                         
   0  19   9         36.76         39.41        22.94 o                         
   1  19   9         47.34         80.59        30.00 o                         
   2  19   9          7.59          7.65        32.94 o                         
   0  20   9        153.84        126.48        35.30 o                         
   0   0  10         28.34         42.94        14.71 o                         
   2   0  10        285.37        272.95        12.94 o                         
   4   0  10        128.54        121.77         7.06 o                         
   6   0  10          4.69        -28.24        28.24 o                         
  -6   1  10          0.62          7.65        28.24 o                         
  -5   1  10         16.08         15.88        15.29 o                         
  -4   1  10         23.87         26.47         5.29 o                         
  -3   1  10         28.78         29.41         6.47 o                         
  -2   1  10          9.78         24.71         7.06 o                         
  -1   1  10        362.47        349.43        14.71 o                         
   0   1  10         53.73         45.30         7.65 o                         
   1   1  10        362.40        352.96        12.94 o                         
   2   1  10          9.74          7.65         5.88 o                         
   3   1  10         28.73         41.77         6.47 o                         
   4   1  10         23.86         27.65         7.65 o                         
   5   1  10         16.07          0.59        11.77 o                         
   6   1  10          0.62         24.12        37.06 o                         
  -6   2  10         11.10        -27.06        27.06 o                         
  -5   2  10        110.50        121.77        17.65 o                         
  -4   2  10         29.65         31.77         4.71 o                         
  -3   2  10          5.06          3.53         5.88 o                         
  -2   2  10        151.05        148.83        10.00 o                         
  -1   2  10        669.74        701.80        23.53 o                         
   0   2  10         50.75         64.12         7.65 o                         
   1   2  10        670.42        736.50        24.12 o                         
   2   2  10        151.09        144.71         8.82 o                         
   3   2  10          5.00         15.29         7.06 o                         
   4   2  10         29.54         27.06         7.65 o                         
   5   2  10        110.43         88.24        12.94 o                         
   6   2  10         11.09          4.71        31.18 o                         
  -6   3  10          6.28          1.18        34.12 o                         
  -5   3  10         55.80         78.24        18.82 o                         
  -4   3  10         78.55         79.42         6.47 o                         
  -3   3  10        106.24        100.00         7.65 o                         
  -2   3  10        267.90        275.89        11.77 o                         
  -1   3  10        179.44        204.72        11.77 o                         
   0   3  10         15.14         -4.71         9.41 o                         
   1   3  10        179.69        192.36        11.18 o                         
   2   3  10        267.90        264.13        12.35 o                         
   3   3  10        106.30        105.89         9.41 o                         
   4   3  10         78.55         65.89        10.00 o                         
   5   3  10         55.69         42.35        10.59 o                         
   6   3  10          6.29          6.47        28.82 o                         
  -6   4  10         22.98        -31.77        41.77 o                         
  -5   4  10          3.38          8.82        17.65 o                         
  -4   4  10        261.20        284.13        10.00 o                         
  -3   4  10          9.78          8.24         5.88 o                         
  -2   4  10         43.67         55.30         7.06 o                         
  -1   4  10         38.75         50.00         8.24 o                         
   0   4  10       2348.31       2300.69        54.12 o                         
   1   4  10         38.87         55.88         7.65 o                         
   2   4  10         43.79         39.41         8.82 o                         
   3   4  10          9.74         10.00         7.65 o                         
   4   4  10        261.12        253.54        16.47 o                         
   5   4  10          3.42         -3.53         8.24 o                         
   6   4  10         23.00        -14.12        31.18 o                         
  -6   5  10          4.93        -29.41        29.41 o                         
  -5   5  10         15.80         30.00        13.53 o                         
  -4   5  10         20.48         22.94         5.88 o                         
  -3   5  10         80.71         74.71         7.65 o                         
  -2   5  10         11.87         13.53        10.00 o                         
  -1   5  10         47.51         35.30         7.65 o                         
   0   5  10        536.95        520.02        18.24 o                         
   1   5  10         47.50         70.00        10.00 o                         
   2   5  10         11.90         32.94         8.82 o                         
   3   5  10         80.69         82.36         9.41 o                         
   4   5  10         20.50         12.94        10.00 o                         
   5   5  10         15.80          4.12        11.18 o                         
   6   5  10          4.94         65.89        32.94 o                         
  -6   6  10         12.47        -27.06        28.24 o                         
  -5   6  10          8.83         -8.82        13.53 o                         
  -4   6  10          5.13         12.35         5.29 o                         
  -3   6  10         16.91         20.59         5.88 o                         
  -2   6  10         17.03         15.88         8.24 o                         
  -1   6  10        247.42        262.95        15.88 o                         
   0   6  10        442.85        431.78        20.00 o                         
   1   6  10        247.00        237.66        13.53 o                         
   2   6  10         17.13         14.12         9.41 o                         
   3   6  10         16.88         18.24        10.59 o                         
   4   6  10          5.10          4.71         7.65 o                         
   5   6  10          8.81         21.77        15.88 o                         
   6   6  10         12.48        -29.41        29.41 o                         
  -5   7  10         10.11          3.53        21.18 o                         
  -4   7  10          6.74         -5.88         5.88 o                         
  -3   7  10        547.60        557.67        20.59 o                         
  -2   7  10         12.99         12.35         7.06 o                         
  -1   7  10         10.69         30.00        11.77 o                         
   0   7  10        263.54        275.89        17.65 o                         
   1   7  10         10.68          5.29         8.24 o                         
   2   7  10         12.98         22.35         9.41 o                         
   3   7  10        547.69        565.91        25.30 o                         
   4   7  10          6.74         18.24         7.65 o                         
   5   7  10         10.09         21.77        16.47 o                         
  -5   8  10         14.51         34.12        16.47 o                         
  -4   8  10        106.91         93.53         9.41 o                         
  -3   8  10       3567.66       4008.42       106.48 o                         
  -2   8  10        747.98        797.09        25.30 o                         
  -1   8  10        212.55        204.72        13.53 o                         
   0   8  10         92.32         94.12        12.94 o                         
   1   8  10        212.45        212.95        15.88 o                         
   2   8  10        747.43        765.33        27.06 o                         
   3   8  10       3567.53       3812.52       130.59 o                         
   4   8  10        107.02        107.65        10.00 o                         
   5   8  10         14.49          2.35        16.47 o                         
  -5   9  10          0.02        -17.06        17.06 o                         
  -4   9  10         27.14         28.82         8.24 o                         
  -3   9  10         30.41         24.12         7.65 o                         
  -2   9  10        134.68        153.54        11.18 o                         
  -1   9  10         57.71         75.89        10.59 o                         
   0   9  10         36.50         42.94         8.82 o                         
   1   9  10         57.80         50.59        11.77 o                         
   2   9  10        134.52        121.77        11.77 o                         
   3   9  10         30.41         24.71         7.65 o                         
   4   9  10         27.17         32.35         9.41 o                         
   5   9  10          0.02          9.41        20.00 o                         
  -5  10  10          0.93         -7.06        17.06 o                         
  -4  10  10         62.62         66.47         9.41 o                         
  -3  10  10        345.82        356.49        17.06 o                         
  -2  10  10        131.46        145.30        11.18 o                         
  -1  10  10        113.54        122.36         9.41 o                         
   0  10  10         18.89         16.47        11.18 o                         
   1  10  10        113.55        107.06        12.94 o                         
   2  10  10        131.24        124.12        15.29 o                         
   3  10  10        345.71        335.90        18.82 o                         
   4  10  10         62.57         67.06        15.88 o                         
   5  10  10          0.95          2.35        16.47 o                         
  -5  11  10         11.93         -1.76        17.65 o                         
  -4  11  10         42.20         32.94        13.53 o                         
  -3  11  10         51.32         32.94        10.59 o                         
  -2  11  10        247.06        254.13        13.53 o                         
  -1  11  10         34.38         41.77         7.65 o                         
   0  11  10          0.88         21.18        10.00 o                         
   1  11  10         34.36         45.88        12.35 o                         
   2  11  10        247.05        238.25        15.88 o                         
   3  11  10         51.34         41.18        11.77 o                         
   4  11  10         42.19         23.53        12.94 o                         
   5  11  10         11.94         12.35        15.29 o                         
  -5  12  10         13.58         10.59        24.71 o                         
  -4  12  10         87.16        100.59        16.47 o                         
  -3  12  10         37.88         20.00        14.12 o                         
  -2  12  10         82.55         69.41        14.12 o                         
  -1  12  10        155.37        178.83        14.12 o                         
   0  12  10         11.84         14.12         4.12 o                         
   1  12  10        155.37        161.18        12.35 o                         
   2  12  10         82.53         70.59        12.35 o                         
   3  12  10         37.75         26.47        11.77 o                         
   4  12  10         87.17         82.94        13.53 o                         
   5  12  10         13.56         22.94        20.00 o                         
  -4  13  10          7.47          5.88        11.77 o                         
  -3  13  10         55.40         69.41        24.71 o                         
  -2  13  10         21.99         32.35        15.88 o                         
  -1  13  10         32.15         65.89        16.47 o                         
   0  13  10          2.78         12.94        15.29 o                         
   1  13  10         32.18         44.12        16.47 o                         
   2  13  10         21.97         24.12         7.65 o                         
   3  13  10         55.40         62.36        14.12 o                         
   4  13  10          7.49          9.41        11.77 o                         
  -4  14  10         42.39         37.65        16.47 o                         
  -3  14  10         42.90         56.47        19.41 o                         
  -2  14  10         86.46         82.36        22.94 o                         
  -1  14  10         10.00          8.82        21.18 o                         
   0  14  10         24.25         -3.53        18.82 o                         
   1  14  10          9.96          4.71        20.00 o                         
   2  14  10         86.58         98.83        21.18 o                         
   3  14  10         42.88          9.41        17.06 o                         
   4  14  10         42.32         26.47        17.65 o                         
  -4  15  10         24.14         31.18        17.06 o                         
  -3  15  10          2.65        -10.59        20.59 o                         
  -2  15  10         55.52         61.77        20.00 o                         
  -1  15  10         50.76         40.59        18.24 o                         
   0  15  10          0.52          2.35        20.00 o                         
   1  15  10         50.75         87.06        18.82 o                         
   2  15  10         55.49         30.59        19.41 o                         
   3  15  10          2.65         29.41        22.94 o                         
   4  15  10         24.14         20.59        20.59 o                         
  -3  16  10          1.45         -4.71        18.82 o                         
  -2  16  10          4.07        -17.65        17.65 o                         
  -1  16  10          0.39         -6.47        22.35 o                         
   0  16  10          0.37         20.59        16.47 o                         
   1  16  10          0.40        -14.12        15.88 o                         
   2  16  10          4.03         -5.29        21.77 o                         
   3  16  10          1.45         -4.12        18.24 o                         
  -3  17  10          1.31          0.59        42.94 o                         
  -2  17  10          7.24         34.12        31.18 o                         
  -1  17  10         24.81         70.00        24.71 o                         
   0  17  10          2.07         11.18        21.77 o                         
   1  17  10         24.84         22.94        30.00 o                         
   2  17  10          7.23          7.06        21.77 o                         
   3  17  10          1.33         -5.88        22.35 o                         
  -2  18  10         45.99         21.18        27.06 o                         
  -1  18  10         27.35         -4.12        21.77 o                         
   0  18  10         22.11         40.59        30.00 o                         
   1  18  10         27.48         49.41        28.24 o                         
   2  18  10         46.06         62.94        23.53 o                         
  -1  19  10          9.38        -29.41        29.41 o                         
   0  19  10        114.94         82.94        32.35 o                         
   1  19  10          9.37         -1.18        27.65 o                         
   1   0  11        139.22        140.59        10.59 o                         
   3   0  11         20.27         30.00         6.47 o                         
   5   0  11          8.45         -3.53        13.53 o                         
  -6   1  11         11.22         47.06        42.94 o                         
  -5   1  11         19.30          9.41        17.65 o                         
  -4   1  11         50.41         50.59         7.06 o                         
  -3   1  11          9.10         12.94         5.88 o                         
  -2   1  11          3.61         -2.35         6.47 o                         
  -1   1  11         46.11         46.47         8.24 o                         
   0   1  11         53.57         66.47         7.65 o                         
   1   1  11         46.15         48.83         8.24 o                         
   2   1  11          3.53          9.41         6.47 o                         
   3   1  11          9.08         18.82         6.47 o                         
   4   1  11         50.34         45.30         8.24 o                         
   5   1  11         19.26         15.29        10.59 o                         
   6   1  11         11.17        -23.53        39.41 o                         
  -6   2  11          0.79         -2.35        27.65 o                         
  -5   2  11          5.34          0.59        14.12 o                         
  -4   2  11         37.44         42.35         7.06 o                         
  -3   2  11         17.05         27.65         6.47 o                         
  -2   2  11        364.44        381.78        15.88 o                         
  -1   2  11        119.64        124.12         9.41 o                         
   0   2  11        369.30        364.72        17.65 o                         
   1   2  11        119.92        122.36         9.41 o                         
   2   2  11        364.80        371.19        16.47 o                         
   3   2  11         16.99         10.59         5.88 o                         
   4   2  11         37.45         22.35         8.24 o                         
   5   2  11          5.36         -5.29        10.59 o                         
   6   2  11          0.79         34.12        33.53 o                         
  -6   3  11          7.07         12.94        49.41 o                         
  -5   3  11         52.70         80.59        20.00 o                         
  -4   3  11         12.56         22.35         5.88 o                         
  -3   3  11         23.15         17.65         7.06 o                         
  -2   3  11         30.44         34.12         7.65 o                         
  -1   3  11        865.58        953.57        33.53 o                         
   0   3  11        506.52        507.67        19.41 o                         
   1   3  11        865.70        994.75        29.41 o                         
   2   3  11         30.46         48.83         8.82 o                         
   3   3  11         23.17         23.53         8.82 o                         
   4   3  11         12.51          7.06         7.65 o                         
   5   3  11         52.71         59.41        12.35 o                         
   6   3  11          7.06         31.77        35.30 o                         
  -6   4  11         43.64         25.88        39.41 o                         
  -5   4  11          9.36         10.00        12.94 o                         
  -4   4  11         51.43         57.65         6.47 o                         
  -3   4  11         74.09         91.18         8.82 o                         
  -2   4  11        281.08        295.90        14.12 o                         
  -1   4  11         26.45         29.41         7.06 o                         
   0   4  11       1173.21       1188.29        34.12 o                         
   1   4  11         26.33         31.77         9.41 o                         
   2   4  11        281.00        308.84        14.71 o                         
   3   4  11         74.03         73.53         8.82 o                         
   4   4  11         51.52         38.83         8.82 o                         
   5   4  11          9.34         14.71        11.77 o                         
   6   4  11         43.64         60.00        33.53 o                         
  -6   5  11          9.33         12.35        34.71 o                         
  -5   5  11         10.30         30.00        22.35 o                         
  -4   5  11         23.49         12.35         7.06 o                         
  -3   5  11        100.48        111.18         8.24 o                         
  -2   5  11         29.25         25.30         8.24 o                         
  -1   5  11        104.42        128.24        10.59 o                         
   0   5  11         38.53         24.12         8.24 o                         
   1   5  11        104.38         96.47        10.59 o                         
   2   5  11         29.15         34.71        10.00 o                         
   3   5  11        100.60         85.30        10.00 o                         
   4   5  11         23.53         25.30         9.41 o                         
   5   5  11         10.31         34.12        13.53 o                         
   6   5  11          9.35         -1.18        25.88 o                         
  -5   6  11         26.56         35.30        22.35 o                         
  -4   6  11         49.79         38.24         7.65 o                         
  -3   6  11        242.43        240.01        11.18 o                         
  -2   6  11         37.30         50.59        11.18 o                         
  -1   6  11        120.61        108.24        12.35 o                         
   0   6  11          5.98         22.35        12.94 o                         
   1   6  11        120.55        109.42        11.77 o                         
   2   6  11         37.28         38.83        10.00 o                         
   3   6  11        242.45        243.54        16.47 o                         
   4   6  11         49.81         41.18        10.59 o                         
   5   6  11         26.59         56.47        19.41 o                         
  -5   7  11         38.15         10.00        16.47 o                         
  -4   7  11        132.03        140.01        10.00 o                         
  -3   7  11        246.38        222.95        12.94 o                         
  -2   7  11        259.03        300.60        14.71 o                         
  -1   7  11         23.78         24.71        10.59 o                         
   0   7  11          4.04         15.88        11.18 o                         
   1   7  11         23.72         27.06        10.00 o                         
   2   7  11        258.98        261.19        14.71 o                         
   3   7  11        246.56        267.07        17.06 o                         
   4   7  11        132.01        131.18        11.18 o                         
   5   7  11         38.12         32.94        16.47 o                         
  -5   8  11          3.94         -1.18        26.47 o                         
  -4   8  11         49.08         54.71         9.41 o                         
  -3   8  11        998.22       1117.11        38.83 o                         
  -2   8  11        240.08        253.54        12.94 o                         
  -1   8  11         15.33         17.06         9.41 o                         
   0   8  11        137.67        138.24        14.71 o                         
   1   8  11         15.39         21.18        13.53 o                         
   2   8  11        239.79        241.78        16.47 o                         
   3   8  11        998.02       1064.75        37.06 o                         
   4   8  11         49.11         54.71        11.77 o                         
   5   8  11          3.93         41.77        19.41 o                         
  -5   9  11         26.19         22.94        22.94 o                         
  -4   9  11        236.08        228.25        14.12 o                         
  -3   9  11         57.12         38.24         8.82 o                         
  -2   9  11       1087.83       1082.99        35.88 o                         
  -1   9  11         21.09         34.71        11.18 o                         
   0   9  11         22.03         17.06         8.82 o                         
   1   9  11         21.22         20.00        10.59 o                         
   2   9  11       1087.83       1050.05        42.94 o                         
   3   9  11         57.22         54.71        15.29 o                         
   4   9  11        236.17        258.84        21.18 o                         
   5   9  11         26.13         31.18        17.06 o                         
  -5  10  11          1.17          1.18        26.47 o                         
  -4  10  11         42.87         45.30        14.12 o                         
  -3  10  11        135.51        110.59        10.59 o                         
  -2  10  11        130.47        127.65        10.59 o                         
  -1  10  11         99.20        107.65        12.35 o                         
   0  10  11          1.96         18.24        13.53 o                         
   1  10  11         99.18        112.95        15.29 o                         
   2  10  11        130.75        123.53        14.71 o                         
   3  10  11        135.61        124.12        12.94 o                         
   4  10  11         42.81         24.12        12.35 o                         
   5  10  11          1.16         28.82        17.06 o                         
  -5  11  11         77.86        117.06        35.30 o                         
  -4  11  11         17.28         20.59        14.71 o                         
  -3  11  11         41.48         68.24        11.18 o                         
  -2  11  11         73.82         90.00         8.82 o                         
  -1  11  11        136.90        132.95        10.00 o                         
   0  11  11          0.06         -3.53        10.00 o                         
   1  11  11        136.63        161.18        22.94 o                         
   2  11  11         73.96         30.00        14.71 o                         
   3  11  11         41.47         30.00         8.82 o                         
   4  11  11         17.30         25.30        10.59 o                         
   5  11  11         77.95         92.95        27.06 o                         
  -4  12  11         67.89        100.00        17.06 o                         
  -3  12  11         12.09         30.59        12.94 o                         
  -2  12  11         94.59         90.00        10.59 o                         
  -1  12  11          8.06         12.94         7.65 o                         
   0  12  11        111.56        103.53         8.82 o                         
   1  12  11          8.05          0.00        20.59 o                         
   2  12  11         94.60        109.42        13.53 o                         
   3  12  11         12.12          1.76        10.59 o                         
   4  12  11         67.87         67.06        16.47 o                         
  -4  13  11          3.23         -7.65        14.12 o                         
  -3  13  11         24.68         37.06        16.47 o                         
  -2  13  11         29.61          1.18        17.65 o                         
  -1  13  11        138.27        129.42        20.00 o                         
   0  13  11          0.98          4.12        17.06 o                         
   1  13  11        138.45        151.77         9.41 o                         
   2  13  11         29.54         30.59         9.41 o                         
   3  13  11         24.68         25.30        12.35 o                         
   4  13  11          3.22         -1.76        16.47 o                         
  -4  14  11         49.97         93.53        22.94 o                         
  -3  14  11          1.70        -12.35        20.00 o                         
  -2  14  11          0.11         34.71        19.41 o                         
  -1  14  11        113.87        127.06        25.30 o                         
   0  14  11         34.56         28.82        17.06 o                         
   1  14  11        113.98         97.65        24.12 o                         
   2  14  11          0.11         -2.35        14.71 o                         
   3  14  11          1.70          7.65        18.24 o                         
   4  14  11         49.97         64.12        20.59 o                         
  -3  15  11         16.99         35.30        23.53 o                         
  -2  15  11          9.60         14.71        17.65 o                         
  -1  15  11         26.27        -10.00        18.24 o                         
   0  15  11         17.14         28.24        22.94 o                         
   1  15  11         26.33         27.65        18.82 o                         
   2  15  11          9.62         20.00        25.30 o                         
   3  15  11         17.01        -17.65        17.65 o                         
  -3  16  11          1.17         39.41        18.82 o                         
  -2  16  11          7.41         17.65        18.82 o                         
  -1  16  11         27.87         52.94        21.77 o                         
   0  16  11          4.18         -5.29        24.12 o                         
   1  16  11         27.84         30.00        20.59 o                         
   2  16  11          7.35         25.88        22.94 o                         
   3  16  11          1.17        -21.77        26.47 o                         
  -3  17  11          5.93        -17.06        37.65 o                         
  -2  17  11         11.16         38.83        29.41 o                         
  -1  17  11         11.65         58.83        26.47 o                         
   0  17  11         33.10         57.06        25.30 o                         
   1  17  11         11.59         11.77        21.77 o                         
   2  17  11         11.13         17.06        25.88 o                         
   3  17  11          5.90          2.35        20.59 o                         
  -2  18  11          0.29         29.41        28.24 o                         
  -1  18  11         47.95         76.47        31.77 o                         
   0  18  11          3.95        -18.82        30.59 o                         
   1  18  11         47.97         65.30        25.88 o                         
   2  18  11          0.29        -40.00        41.18 o                         
  -1  19  11         14.83         -0.59        35.88 o                         
   0  19  11        111.00        142.36        39.41 o                         
   1  19  11         14.84          7.06        24.71 o                         
   0   0  12         69.39         65.30        12.94 o                         
   2   0  12        154.27        160.60        10.59 o                         
   4   0  12        149.73        136.48         9.41 o                         
   6   0  12         16.97          8.24        32.94 o                         
  -6   1  12         16.43        -48.24        48.24 o                         
  -5   1  12         62.99         52.36        15.29 o                         
  -4   1  12        186.92        176.48        10.59 o                         
  -3   1  12          6.00          1.18         8.24 o                         
  -2   1  12        448.49        434.73        18.24 o                         
  -1   1  12          8.94         -0.59         7.65 o                         
   0   1  12         29.62         35.88         8.82 o                         
   1   1  12          9.04          5.88         8.82 o                         
   2   1  12        448.28        445.90        18.82 o                         
   3   1  12          6.01          0.59         6.47 o                         
   4   1  12        186.76        187.07        13.53 o                         
   5   1  12         62.88         54.12        10.59 o                         
   6   1  12         16.44        -37.06        39.41 o                         
  -6   2  12          2.83         33.53        27.06 o                         
  -5   2  12         40.71         63.53        17.06 o                         
  -4   2  12          1.16         14.12         6.47 o                         
  -3   2  12        104.18        107.06         9.41 o                         
  -2   2  12         18.15         26.47         8.24 o                         
  -1   2  12        157.46        154.71        11.18 o                         
   0   2  12         30.48         28.82         7.65 o                         
   1   2  12        157.43        160.60        10.59 o                         
   2   2  12         18.24         28.82         7.65 o                         
   3   2  12        104.26        105.30        10.00 o                         
   4   2  12          1.14          8.82         7.65 o                         
   5   2  12         40.72         21.18        18.24 o                         
   6   2  12          2.82         27.65        30.00 o                         
  -6   3  12          6.95         43.53        31.18 o                         
  -5   3  12         74.18         41.18        17.65 o                         
  -4   3  12         49.34         64.12         7.06 o                         
  -3   3  12        111.15         88.83        10.00 o                         
  -2   3  12        115.31        115.89         9.41 o                         
  -1   3  12        265.44        261.78        14.12 o                         
   0   3  12         18.55         25.30         8.82 o                         
   1   3  12        266.05        252.95        13.53 o                         
   2   3  12        115.25        110.00        10.00 o                         
   3   3  12        111.15         95.89        11.77 o                         
   4   3  12         49.35         41.18         8.24 o                         
   5   3  12         74.10         64.12        25.88 o                         
   6   3  12          6.94          4.71        28.24 o                         
  -5   4  12          2.52         10.59        17.65 o                         
  -4   4  12        113.60        109.42         8.82 o                         
  -3   4  12         58.08         55.30         8.24 o                         
  -2   4  12        468.94        469.43        20.59 o                         
  -1   4  12         16.24          4.71        10.59 o                         
   0   4  12       1459.66       1528.30        45.88 o                         
   1   4  12         16.19         25.88        10.00 o                         
   2   4  12        468.97        488.26        19.41 o                         
   3   4  12         58.07         48.24        11.77 o                         
   4   4  12        113.57        120.59        12.94 o                         
   5   4  12          2.51         30.59        18.82 o                         
  -5   5  12         76.15        144.71        25.30 o                         
  -4   5  12         12.35         15.29         6.47 o                         
  -3   5  12         68.50         52.36         8.24 o                         
  -2   5  12          1.81          5.29         8.82 o                         
  -1   5  12        325.35        304.72        15.29 o                         
   0   5  12        226.61        222.95        13.53 o                         
   1   5  12        325.26        304.13        15.29 o                         
   2   5  12          1.81          7.65         9.41 o                         
   3   5  12         68.28        105.89        12.35 o                         
   4   5  12         12.29          4.12         8.24 o                         
   5   5  12         76.23         44.71        14.71 o                         
  -5   6  12          4.66         11.18        21.77 o                         
  -4   6  12        105.40        105.30        10.00 o                         
  -3   6  12         26.27         32.94         7.65 o                         
  -2   6  12        285.41        310.60        20.59 o                         
  -1   6  12          8.85          3.53         8.24 o                         
   0   6  12        230.16        290.60        19.41 o                         
   1   6  12          8.88         16.47         8.82 o                         
   2   6  12        285.31        304.13        17.65 o                         
   3   6  12         26.25         51.77        11.77 o                         
   4   6  12        105.49        130.01        12.94 o                         
   5   6  12          4.64         -1.18        22.35 o                         
  -5   7  12          0.71         12.35        23.53 o                         
  -4   7  12        149.54        130.59        10.00 o                         
  -3   7  12        184.80        165.30        11.77 o                         
  -2   7  12        820.60        902.39        38.24 o                         
  -1   7  12         85.50         75.30        10.59 o                         
   0   7  12          1.52         15.29        12.94 o                         
   1   7  12         85.51         72.94        11.77 o                         
   2   7  12        821.02        861.22        35.30 o                         
   3   7  12        185.19        201.19        17.65 o                         
   4   7  12        149.57        194.13        17.06 o                         
   5   7  12          0.72         40.59        21.77 o                         
  -5   8  12         51.82         77.06        24.12 o                         
  -4   8  12         56.28         52.36         9.41 o                         
  -3   8  12        407.27        448.26        19.41 o                         
  -2   8  12         39.57         44.12         8.24 o                         
  -1   8  12        174.67        206.48        17.06 o                         
   0   8  12         26.96          5.88        11.77 o                         
   1   8  12        174.79        172.36        15.88 o                         
   2   8  12         39.55         55.30        12.35 o                         
   3   8  12        407.22        391.19        24.12 o                         
   4   8  12         56.25         51.18        12.35 o                         
   5   8  12         51.81         46.47        18.82 o                         
  -5   9  12          3.80         30.59        21.77 o                         
  -4   9  12         74.15         69.41        11.18 o                         
  -3   9  12          8.96         17.65         8.24 o                         
  -2   9  12        493.18        520.02        20.59 o                         
  -1   9  12         28.34         48.83        11.77 o                         
   0   9  12         19.07         24.12         9.41 o                         
   1   9  12         28.23         15.29        10.00 o                         
   2   9  12        493.19        499.43        26.47 o                         
   3   9  12          8.93         19.41        12.94 o                         
   4   9  12         74.14         70.00        13.53 o                         
   5   9  12          3.79         -4.71        18.82 o                         
  -5  10  12         19.62         -1.76        19.41 o                         
  -4  10  12          5.78         18.82        16.47 o                         
  -3  10  12         52.33         49.41        10.00 o                         
  -2  10  12         77.63         52.94         8.82 o                         
  -1  10  12         49.40         41.18        11.77 o                         
   0  10  12         12.52         11.18        10.00 o                         
   1  10  12         49.47         30.59        11.18 o                         
   2  10  12         77.45        131.77        21.18 o                         
   3  10  12         52.26         48.24        14.12 o                         
   4  10  12          5.76         21.77        13.53 o                         
   5  10  12         19.63         47.06        19.41 o                         
  -5  11  12          0.61         11.18        19.41 o                         
  -4  11  12         21.72         28.24        16.47 o                         
  -3  11  12        282.40        261.78        18.82 o                         
  -2  11  12        153.17        157.65        12.94 o                         
  -1  11  12         69.69         83.53         9.41 o                         
   0  11  12        199.72        204.72        27.65 o                         
   1  11  12         69.77         71.77        20.59 o                         
   2  11  12        153.20        161.77        24.12 o                         
   3  11  12        282.51        305.31        25.88 o                         
   4  11  12         21.78         27.06        15.29 o                         
   5  11  12          0.60         14.71        24.71 o                         
  -4  12  12         51.92         71.18        20.59 o                         
  -3  12  12         88.90         99.42        22.94 o                         
  -2  12  12         64.27         59.41        12.94 o                         
  -1  12  12        268.88        295.31        18.82 o                         
   0  12  12         86.31         40.59        18.82 o                         
   1  12  12        268.92        222.95        28.82 o                         
   2  12  12         64.27         71.18        11.77 o                         
   3  12  12         88.93         96.47        15.29 o                         
   4  12  12         51.94         43.53        14.71 o                         
  -4  13  12          8.89         22.94        17.65 o                         
  -3  13  12         18.56         39.41        19.41 o                         
  -2  13  12         11.83         21.18        16.47 o                         
  -1  13  12        201.60        175.89        13.53 o                         
   0  13  12        101.77         95.89         8.24 o                         
   1  13  12        201.87        162.36        14.71 o                         
   2  13  12         11.76         18.24        11.18 o                         
   3  13  12         18.59         20.59        13.53 o                         
   4  13  12          8.91        -16.47        16.47 o                         
  -4  14  12          3.71        -15.29        15.29 o                         
  -3  14  12         38.26         -1.18        17.65 o                         
  -2  14  12          9.61          1.76        21.77 o                         
  -1  14  12         71.84         57.06        20.00 o                         
   0  14  12          8.57         22.94        17.65 o                         
   1  14  12         71.82         97.06        21.77 o                         
   2  14  12          9.63         34.71        21.77 o                         
   3  14  12         38.27         28.82        25.30 o                         
   4  14  12          3.70         13.53        22.35 o                         
  -3  15  12         23.40         22.94        19.41 o                         
  -2  15  12         79.81         64.12        16.47 o                         
  -1  15  12         19.64         15.29        21.77 o                         
   0  15  12          0.00         31.77        20.59 o                         
   1  15  12         19.63         56.47        21.18 o                         
   2  15  12         79.91         84.71        24.71 o                         
   3  15  12         23.34          1.18        21.18 o                         
  -3  16  12         18.14         11.18        21.18 o                         
  -2  16  12          8.71         15.88        25.30 o                         
  -1  16  12         16.23         27.06        29.41 o                         
   0  16  12          2.80        -20.59        24.12 o                         
   1  16  12         16.23         -6.47        21.18 o                         
   2  16  12          8.73         15.29        24.12 o                         
   3  16  12         18.13        -15.88        23.53 o                         
  -2  17  12          6.20         52.36        24.71 o                         
  -1  17  12          3.37        -18.24        21.18 o                         
   0  17  12          8.49        -11.18        21.18 o                         
   1  17  12          3.36         42.35        30.59 o                         
   2  17  12          6.21        -10.59        27.65 o                         
  -1  18  12         24.00         27.06        21.77 o                         
   0  18  12          5.49         32.94        30.00 o                         
   1  18  12         24.05         37.06        24.12 o                         
   1   0  13        490.69        524.73        20.00 o                         
   3   0  13        279.25        257.66        14.71 o                         
   5   0  13          1.89        -15.88        18.24 o                         
  -5   1  13         54.10         37.65        30.59 o                         
  -4   1  13        254.45        232.95        12.94 o                         
  -3   1  13         83.55         79.42        10.00 o                         
  -2   1  13        200.41        197.66        12.94 o                         
  -1   1  13         87.53        101.77        11.18 o                         
   0   1  13         86.94         62.36         8.82 o                         
   1   1  13         87.61         76.47         9.41 o                         
   2   1  13        200.56        200.60        11.77 o                         
   3   1  13         83.64         77.06         9.41 o                         
   4   1  13        254.39        250.60        13.53 o                         
   5   1  13         54.02         58.24        20.59 o                         
  -5   2  13          4.98         12.94        24.71 o                         
  -4   2  13         29.03         22.35         7.65 o                         
  -3   2  13         50.99         69.41         8.82 o                         
  -2   2  13         38.68         43.53        10.00 o                         
  -1   2  13        219.34        197.07        12.94 o                         
   0   2  13         14.88          2.94         7.65 o                         
   1   2  13        219.70        208.24        12.94 o                         
   2   2  13         38.80         50.00         9.41 o                         
   3   2  13         51.01         64.71         8.82 o                         
   4   2  13         29.05         62.94        10.00 o                         
   5   2  13          4.96         16.47        23.53 o                         
  -5   3  13         11.32         58.24        19.41 o                         
  -4   3  13         20.91         19.41         8.24 o                         
  -3   3  13         18.65         18.24         7.06 o                         
  -2   3  13        168.13        159.42        11.77 o                         
  -1   3  13        237.32        241.78        13.53 o                         
   0   3  13        216.90        240.60        12.94 o                         
   1   3  13        237.44        214.72        13.53 o                         
   2   3  13        168.09        148.83        13.53 o                         
   3   3  13         18.66         13.53         8.24 o                         
   4   3  13         21.01          7.65         8.24 o                         
   5   3  13         11.33         -1.18        24.12 o                         
  -5   4  13         12.58         34.71        21.77 o                         
  -4   4  13        131.87        152.36        11.18 o                         
  -3   4  13         62.84         61.18         8.82 o                         
  -2   4  13        465.24        450.61        20.00 o                         
  -1   4  13        306.10        318.25        15.88 o                         
   0   4  13        706.39        770.03        28.24 o                         
   1   4  13        306.22        296.48        15.29 o                         
   2   4  13        465.40        470.02        19.41 o                         
   3   4  13         62.73         59.41        12.94 o                         
   4   4  13        131.97        125.30        14.12 o                         
   5   4  13         12.57         13.53        19.41 o                         
  -5   5  13        114.55        135.30        32.35 o                         
  -4   5  13         70.92         63.53         7.65 o                         
  -3   5  13        481.15        502.38        20.59 o                         
  -2   5  13         84.27         84.12        11.18 o                         
  -1   5  13        521.24        532.97        25.30 o                         
   0   5  13          0.12         -4.12         9.41 o                         
   1   5  13        521.39        517.08        22.35 o                         
   2   5  13         84.39         81.18        12.94 o                         
   3   5  13        481.23        481.79        27.65 o                         
   4   5  13         70.90         71.18        11.18 o                         
   5   5  13        114.54        182.95        27.06 o                         
  -5   6  13          8.18         22.35        21.77 o                         
  -4   6  13        176.28        194.13        12.35 o                         
  -3   6  13         15.49         18.82         7.06 o                         
  -2   6  13        789.27        810.04        37.65 o                         
  -1   6  13        267.15        261.19        14.71 o                         
   0   6  13         52.88         58.83        11.18 o                         
   1   6  13        266.93        257.07        18.24 o                         
   2   6  13        789.41        745.33        34.71 o                         
   3   6  13         15.57         17.06         9.41 o                         
   4   6  13        176.33        155.30        15.88 o                         
   5   6  13          8.20         28.24        24.71 o                         
  -5   7  13          0.19         -9.41        24.71 o                         
  -4   7  13         85.24         85.30        12.35 o                         
  -3   7  13         61.40         46.47         8.24 o                         
  -2   7  13        319.51        300.60        17.65 o                         
  -1   7  13         17.08         10.00        10.00 o                         
   0   7  13          2.40         37.65        12.94 o                         
   1   7  13         17.14          1.76        10.00 o                         
   2   7  13        318.86        302.95        20.59 o                         
   3   7  13         61.30         34.71        12.94 o                         
   4   7  13         85.38         77.65        17.65 o                         
   5   7  13          0.19         16.47        22.35 o                         
  -5   8  13         28.03         31.18        17.65 o                         
  -4   8  13          9.67         -4.12        11.18 o                         
  -3   8  13         81.14        102.36        11.77 o                         
  -2   8  13         99.05        101.77        11.18 o                         
  -1   8  13         64.70         60.00        12.35 o                         
   0   8  13          0.03          1.76        15.29 o                         
   1   8  13         64.79         27.65        12.94 o                         
   2   8  13         99.26        105.89        15.88 o                         
   3   8  13         81.05         81.18        20.00 o                         
   4   8  13          9.69          8.24        16.47 o                         
   5   8  13         28.03         11.18        17.06 o                         
  -5   9  13          3.41         12.35        21.18 o                         
  -4   9  13         20.30         18.24         9.41 o                         
  -3   9  13         26.52         18.24        10.00 o                         
  -2   9  13         70.08         57.65        10.59 o                         
  -1   9  13         14.38         -2.35        11.18 o                         
   0   9  13         16.54          4.12        12.35 o                         
   1   9  13         14.34         41.77        12.94 o                         
   2   9  13         70.07         65.89        17.65 o                         
   3   9  13         26.61         20.59        14.71 o                         
   4   9  13         20.30         11.77        10.00 o                         
   5   9  13          3.43         44.71        20.59 o                         
  -5  10  13         24.12         31.77        20.00 o                         
  -4  10  13         28.58         47.65        18.82 o                         
  -3  10  13         45.73         34.71        10.59 o                         
  -2  10  13         63.95         81.77        11.77 o                         
  -1  10  13         48.00         56.47        14.12 o                         
   0  10  13          2.72         12.35        20.00 o                         
   1  10  13         47.94         48.24        18.82 o                         
   2  10  13         63.84         70.59        20.59 o                         
   3  10  13         45.80         35.30        19.41 o                         
   4  10  13         28.63          6.47        12.35 o                         
   5  10  13         24.19         -8.24        21.18 o                         
  -4  11  13          6.20         20.00        15.29 o                         
  -3  11  13          5.73          5.88        11.18 o                         
  -2  11  13         48.98         50.00        11.18 o                         
  -1  11  13        311.44        264.13        26.47 o                         
   0  11  13        301.63        302.37        31.77 o                         
   1  11  13        311.41        308.25        27.06 o                         
   2  11  13         49.01         54.12        23.53 o                         
   3  11  13          5.77          2.35        12.35 o                         
   4  11  13          6.16        -10.00        14.12 o                         
  -4  12  13         31.05         43.53        17.65 o                         
  -3  12  13          1.31         37.06        20.00 o                         
  -2  12  13         33.99         16.47        11.18 o                         
  -1  12  13         40.28         36.47        10.59 o                         
   0  12  13        118.98         93.53        20.00 o                         
   1  12  13         40.27         28.24        19.41 o                         
   2  12  13         34.01         34.71        18.82 o                         
   3  12  13          1.30         10.00        14.12 o                         
   4  12  13         31.05         47.06        16.47 o                         
  -4  13  13          8.87          2.94        17.06 o                         
  -3  13  13         12.59         14.12        20.00 o                         
  -2  13  13          3.22        -13.53        14.12 o                         
  -1  13  13         48.07         48.24         9.41 o                         
   0  13  13        125.91        110.59        12.35 o                         
   1  13  13         47.90         36.47        21.18 o                         
   2  13  13          3.21         12.94         9.41 o                         
   3  13  13         12.57         14.12        12.35 o                         
   4  13  13          8.89         20.59        22.35 o                         
  -3  14  13          5.17        -17.06        17.06 o                         
  -2  14  13          7.47        -22.35        22.35 o                         
  -1  14  13         24.10         24.71        19.41 o                         
   0  14  13         13.27        -17.06        17.06 o                         
   1  14  13         24.16         -8.24        25.30 o                         
   2  14  13          7.52         17.06        20.59 o                         
   3  14  13          5.14         17.65        25.88 o                         
  -3  15  13         16.26         21.18        21.77 o                         
  -2  15  13          7.19         -4.71        18.82 o                         
  -1  15  13          0.27        -18.82        18.82 o                         
   0  15  13          3.13        -26.47        26.47 o                         
   1  15  13          0.27          7.65        16.47 o                         
   2  15  13          7.18         40.59        26.47 o                         
   3  15  13         16.22         40.00        25.30 o                         
  -3  16  13         20.51         67.65        24.71 o                         
  -2  16  13         28.09         27.06        28.24 o                         
  -1  16  13         29.55         21.18        21.77 o                         
   0  16  13         66.17         68.24        23.53 o                         
   1  16  13         29.53         43.53        21.77 o                         
   2  16  13         28.14         35.88        23.53 o                         
   3  16  13         20.50         -8.82        43.53 o                         
  -2  17  13          5.67         18.82        25.88 o                         
  -1  17  13          2.43          0.00        25.88 o                         
   0  17  13         11.22         12.35        22.35 o                         
   1  17  13          2.44         31.18        31.77 o                         
   2  17  13          5.67         34.71        23.53 o                         
  -1  18  13         27.36         46.47        25.30 o                         
   0  18  13          0.00         22.94        32.35 o                         
   1  18  13         27.38         31.18        25.30 o                         
   0   0  14         15.57         23.53        11.18 o                         
   2   0  14        124.58        119.42        10.00 o                         
   4   0  14          4.43         14.12         6.47 o                         
  -5   1  14         34.31         78.83        29.41 o                         
  -4   1  14         88.76         68.83        10.00 o                         
  -3   1  14         28.59         32.35         8.82 o                         
  -2   1  14        304.44        312.96        14.71 o                         
  -1   1  14        414.95        433.55        20.00 o                         
   0   1  14         11.97          2.94         8.82 o                         
   1   1  14        414.57        401.78        18.24 o                         
   2   1  14        304.88        300.60        15.29 o                         
   3   1  14         28.61         25.30         7.65 o                         
   4   1  14         88.58         85.30        10.59 o                         
   5   1  14         34.29         68.83        21.18 o                         
  -5   2  14         15.34          1.18        20.00 o                         
  -4   2  14         31.79         27.65         7.65 o                         
  -3   2  14         44.20         28.82        10.00 o                         
  -2   2  14          9.53          2.94         9.41 o                         
  -1   2  14        363.56        343.54        17.65 o                         
   0   2  14         18.41         30.59        10.00 o                         
   1   2  14        363.35        325.31        17.06 o                         
   2   2  14          9.61         -3.53         7.65 o                         
   3   2  14         44.10         32.35        11.18 o                         
   4   2  14         31.62         42.35        10.00 o                         
   5   2  14         15.36          4.12        20.59 o                         
  -5   3  14         44.13         27.65        26.47 o                         
  -4   3  14         55.65         64.71         8.24 o                         
  -3   3  14         78.96         55.30        10.59 o                         
  -2   3  14         54.20         53.53        10.59 o                         
  -1   3  14        271.27        253.54        15.88 o                         
   0   3  14         95.33         94.12        11.77 o                         
   1   3  14        271.10        254.72        15.88 o                         
   2   3  14         54.27         65.89         9.41 o                         
   3   3  14         78.90         80.59        10.00 o                         
   4   3  14         55.60         50.59        12.94 o                         
   5   3  14         44.14         61.77        22.35 o                         
  -5   4  14          3.96         10.59        17.06 o                         
  -4   4  14          7.69         11.18         7.65 o                         
  -3   4  14         14.93         19.41         8.24 o                         
  -2   4  14        432.15        404.72        20.00 o                         
  -1   4  14         15.27         35.30         8.82 o                         
   0   4  14          0.20         10.59         9.41 o                         
   1   4  14         15.26          8.82         9.41 o                         
   2   4  14        432.06        412.96        20.59 o                         
   3   4  14         14.92          6.47        12.94 o                         
   4   4  14          7.75         -2.35         9.41 o                         
   5   4  14          3.97        -29.41        29.41 o                         
  -5   5  14         30.78         72.36        31.18 o                         
  -4   5  14         17.06         13.53         7.06 o                         
  -3   5  14        157.69        154.71        12.94 o                         
  -2   5  14        197.43        205.89        15.29 o                         
  -1   5  14         47.32         42.35         9.41 o                         
   0   5  14          3.88         -8.82         8.82 o                         
   1   5  14         47.34         49.41        11.18 o                         
   2   5  14        197.56        195.30        15.29 o                         
   3   5  14        157.68        144.12        15.29 o                         
   4   5  14         16.98         10.00        13.53 o                         
   5   5  14         30.83         44.12        32.35 o                         
  -5   6  14         37.82          9.41        20.59 o                         
  -4   6  14        107.02        120.59        10.59 o                         
  -3   6  14         16.76         12.94         9.41 o                         
  -2   6  14        674.14        705.91        31.77 o                         
  -1   6  14        356.59        347.07        17.65 o                         
   0   6  14         80.25         81.18        10.59 o                         
   1   6  14        356.33        323.54        21.77 o                         
   2   6  14        674.08        567.67        32.94 o                         
   3   6  14         16.64         -0.59        10.00 o                         
   4   6  14        107.08        158.24        19.41 o                         
   5   6  14         37.88         57.06        25.88 o                         
  -5   7  14         19.78         48.83        26.47 o                         
  -4   7  14         37.20         34.12        12.35 o                         
  -3   7  14          9.57         20.00         9.41 o                         
  -2   7  14         88.42         92.95        14.12 o                         
  -1   7  14        189.72        175.89        17.06 o                         
   0   7  14        193.11        162.36        17.06 o                         
   1   7  14        189.75        197.07        17.65 o                         
   2   7  14         88.48         72.94        14.71 o                         
   3   7  14          9.51          7.65        14.12 o                         
   4   7  14         37.16         41.18        16.47 o                         
   5   7  14         19.75         10.00        26.47 o                         
  -5   8  14         95.86         78.83        31.77 o                         
  -4   8  14         79.69         67.06        14.71 o                         
  -3   8  14         49.88         65.89        10.59 o                         
  -2   8  14        196.54        185.89        14.71 o                         
  -1   8  14        137.98        142.95        15.29 o                         
   0   8  14        102.31         84.71        12.94 o                         
   1   8  14        138.27        128.83        14.12 o                         
   2   8  14        196.81        174.71        19.41 o                         
   3   8  14         49.78         73.53        18.24 o                         
   4   8  14         79.68         88.24        21.77 o                         
   5   8  14         95.95         58.24        24.12 o                         
  -5   9  14          0.53          3.53        19.41 o                         
  -4   9  14          2.78         20.00        17.06 o                         
  -3   9  14        107.22        102.95        14.12 o                         
  -2   9  14        203.99        221.77        15.29 o                         
  -1   9  14         24.66         62.94        18.82 o                         
   0   9  14        171.93        142.36        19.41 o                         
   1   9  14         24.59          4.12        13.53 o                         
   2   9  14        204.16        176.48        20.00 o                         
   3   9  14        107.29        154.71        21.77 o                         
   4   9  14          2.79          2.94        13.53 o                         
   5   9  14          0.54         33.53        23.53 o                         
  -4  10  14        115.07        160.01        24.71 o                         
  -3  10  14        192.65        178.83        14.71 o                         
  -2  10  14         22.76         45.30        12.94 o                         
  -1  10  14        148.29        141.77        21.18 o                         
   0  10  14        150.17        179.42        27.65 o                         
   1  10  14        148.00        111.77        20.00 o                         
   2  10  14         22.74         14.12        21.18 o                         
   3  10  14        192.68        209.42        28.82 o                         
   4  10  14        114.97        110.00        15.88 o                         
  -4  11  14         25.84         32.94        22.35 o                         
  -3  11  14        112.56        100.00        15.88 o                         
  -2  11  14         40.59         65.30        14.12 o                         
  -1  11  14        107.73        144.12        22.94 o                         
   0  11  14        135.22        125.30        20.59 o                         
   1  11  14        107.62        141.77        25.88 o                         
   2  11  14         40.61         49.41        21.18 o                         
   3  11  14        112.56         99.42        28.24 o                         
   4  11  14         25.81         22.94        14.12 o                         
  -4  12  14         35.31         38.83        19.41 o                         
  -3  12  14         16.20         33.53        22.94 o                         
  -2  12  14         71.83         42.94        13.53 o                         
  -1  12  14         26.70         -2.94        10.00 o                         
   0  12  14        137.71        142.36        24.12 o                         
   1  12  14         26.82         32.35        18.24 o                         
   2  12  14         71.83         79.42        22.94 o                         
   3  12  14         16.28         42.35        11.77 o                         
   4  12  14         35.29         40.59        17.06 o                         
  -4  13  14          8.42         29.41        22.35 o                         
  -3  13  14         26.98         23.53        25.30 o                         
  -2  13  14         33.64         52.94        24.12 o                         
  -1  13  14        162.64        128.24        24.71 o                         
   0  13  14          7.17         14.71        20.59 o                         
   1  13  14        162.74        142.36        26.47 o                         
   2  13  14         33.66         27.06        11.77 o                         
   3  13  14         27.03         -4.12        20.59 o                         
   4  13  14          8.44        -18.82        18.82 o                         
  -3  14  14          0.92         68.24        25.30 o                         
  -2  14  14         17.84         18.24        22.35 o                         
  -1  14  14         29.74         23.53        18.82 o                         
   0  14  14          8.32         18.82        18.82 o                         
   1  14  14         29.75          1.76        20.59 o                         
   2  14  14         17.82        -14.12        16.47 o                         
   3  14  14          0.93         11.77        20.59 o                         
  -3  15  14          3.14          0.00        18.82 o                         
  -2  15  14         21.66         45.30        24.12 o                         
  -1  15  14         20.36         59.41        22.35 o                         
   0  15  14         49.75         67.65        22.35 o                         
   1  15  14         20.38         40.59        22.35 o                         
   2  15  14         21.72         30.59        22.35 o                         
   3  15  14          3.14         14.71        21.18 o                         
  -2  16  14          9.99         -6.47        22.35 o                         
  -1  16  14          3.67        -20.59        20.59 o                         
   0  16  14          1.69         -2.35        22.94 o                         
   1  16  14          3.64          5.88        22.94 o                         
   2  16  14         10.02         31.77        24.71 o                         
  -1  17  14          0.93         44.12        37.65 o                         
   0  17  14          9.20        -25.30        26.47 o                         
   1  17  14          0.94         -5.29        25.30 o                         
   0  18  14         10.07         28.24        37.06 o                         
   1   0  15         75.95         82.36        12.94 o                         
   3   0  15        253.30        208.83        16.47 o                         
   5   0  15         11.48          4.12        25.30 o                         
  -5   1  15          8.82         20.00        19.41 o                         
  -4   1  15         31.00         29.41         8.82 o                         
  -3   1  15        138.17        118.24        12.35 o                         
  -2   1  15         66.77         63.53         9.41 o                         
  -1   1  15         38.71         39.41        11.77 o                         
   0   1  15        408.05        382.37        17.06 o                         
   1   1  15         38.76         16.47        10.00 o                         
   2   1  15         66.87         67.06        12.35 o                         
   3   1  15        138.32         98.83        11.77 o                         
   4   1  15         31.03         40.59        11.18 o                         
   5   1  15          8.80        -13.53        20.59 o                         
  -5   2  15         20.75         22.94        17.65 o                         
  -4   2  15        104.21         98.83        12.94 o                         
  -3   2  15         47.21         35.30        10.59 o                         
  -2   2  15         70.87         88.24        10.00 o                         
  -1   2  15        302.80        315.90        18.24 o                         
   0   2  15        289.38        331.19        16.47 o                         
   1   2  15        302.39        258.84        15.88 o                         
   2   2  15         70.82         61.18        10.00 o                         
   3   2  15         47.18         35.30         8.82 o                         
   4   2  15        104.19         77.65        16.47 o                         
   5   2  15         20.76         -4.12        17.06 o                         
  -5   3  15          9.22         35.30        18.24 o                         
  -4   3  15          2.79          5.29         9.41 o                         
  -3   3  15         39.83          7.06         9.41 o                         
  -2   3  15         89.40         64.12        11.18 o                         
  -1   3  15        158.95        151.77        11.77 o                         
   0   3  15         27.73         50.59        12.35 o                         
   1   3  15        158.85        162.36        13.53 o                         
   2   3  15         89.45         72.94        11.18 o                         
   3   3  15         39.80         42.35        10.59 o                         
   4   3  15          2.77         39.41        14.71 o                         
   5   3  15          9.20         19.41        24.12 o                         
  -5   4  15         42.06         45.88        34.71 o                         
  -4   4  15         11.70         -3.53         8.82 o                         
  -3   4  15         72.15         74.71        11.77 o                         
  -2   4  15         73.24         82.94        12.94 o                         
  -1   4  15        410.59        379.43        18.24 o                         
   0   4  15          9.01         -1.18         9.41 o                         
   1   4  15        410.97        361.19        18.82 o                         
   2   4  15         73.25         70.00        10.59 o                         
   3   4  15         72.33         61.77        15.29 o                         
   4   4  15         11.71         22.35        11.18 o                         
   5   4  15         41.97          5.88        25.88 o                         
  -5   5  15         59.09         59.41        24.71 o                         
  -4   5  15          9.75         13.53        14.12 o                         
  -3   5  15         97.20         93.53        11.18 o                         
  -2   5  15          9.13         25.88         9.41 o                         
  -1   5  15        154.19        152.95        13.53 o                         
   0   5  15         67.17         63.53        10.59 o                         
   1   5  15        153.94        150.01        13.53 o                         
   2   5  15          9.13         11.18        10.59 o                         
   3   5  15         97.38         76.47        18.82 o                         
   4   5  15          9.75         -2.94        12.94 o                         
   5   5  15         59.06         77.06        34.12 o                         
  -5   6  15         25.13         -9.41        30.00 o                         
  -4   6  15         33.02         50.59        15.88 o                         
  -3   6  15         59.27         19.41        10.59 o                         
  -2   6  15        192.45        175.30        16.47 o                         
  -1   6  15         82.83         87.65        13.53 o                         
   0   6  15          0.76          1.76        11.18 o                         
   1   6  15         82.68        101.18        14.12 o                         
   2   6  15        192.42        190.01        18.82 o                         
   3   6  15         59.24         59.41        14.12 o                         
   4   6  15         33.00          8.24        14.12 o                         
   5   6  15         25.10         89.42        30.00 o                         
  -5   7  15         11.98          7.65        21.18 o                         
  -4   7  15         17.86          1.18        12.35 o                         
  -3   7  15         27.47         28.82        10.59 o                         
  -2   7  15        223.01        256.48        20.00 o                         
  -1   7  15         19.56         15.88        10.59 o                         
   0   7  15         69.33         68.83        11.77 o                         
   1   7  15         19.57         -2.35        19.41 o                         
   2   7  15        222.74        256.48        30.59 o                         
   3   7  15         27.47         10.00        14.12 o                         
   4   7  15         17.84         17.65        16.47 o                         
   5   7  15         11.99         -2.94        17.06 o                         
  -5   8  15         55.29         68.83        30.00 o                         
  -4   8  15         11.90         17.06        17.65 o                         
  -3   8  15         30.28         10.00        10.00 o                         
  -2   8  15          3.63          8.24        18.82 o                         
  -1   8  15         39.85         78.83        24.12 o                         
   0   8  15         94.66        106.48        18.24 o                         
   1   8  15         39.77         36.47        17.65 o                         
   2   8  15          3.57         -3.53        14.12 o                         
   3   8  15         30.18         53.53        20.00 o                         
   4   8  15         11.85         28.24        17.65 o                         
   5   8  15         55.32        125.89        26.47 o                         
  -4   9  15         20.62         35.88        15.88 o                         
  -3   9  15         14.62         -3.53        12.35 o                         
  -2   9  15         22.68         17.06        16.47 o                         
  -1   9  15         15.82         31.18        15.29 o                         
   0   9  15         28.24         17.65        20.00 o                         
   1   9  15         15.88          6.47        18.82 o                         
   2   9  15         22.63         66.47        38.24 o                         
   3   9  15         14.59         17.06        22.35 o                         
   4   9  15         20.62         13.53        18.24 o                         
  -4  10  15         34.35         58.24        17.06 o                         
  -3  10  15          1.99         29.41        16.47 o                         
  -2  10  15        151.27        145.30        17.06 o                         
  -1  10  15        327.39        302.95        29.41 o                         
   0  10  15          4.53        -15.88        15.88 o                         
   1  10  15        327.36        320.01        28.82 o                         
   2  10  15        151.44        160.60        25.30 o                         
   3  10  15          1.98         -3.53        19.41 o                         
   4  10  15         34.33         31.18        15.88 o                         
  -4  11  15         10.99         11.77        18.82 o                         
  -3  11  15         13.77         19.41        17.65 o                         
  -2  11  15          9.14          9.41        10.59 o                         
  -1  11  15        143.81        196.48        31.18 o                         
   0  11  15        103.93         55.88        19.41 o                         
   1  11  15        143.68        141.77        24.71 o                         
   2  11  15          9.13          0.00        17.06 o                         
   3  11  15         13.75         14.71        19.41 o                         
   4  11  15         11.00         -4.12        14.71 o                         
  -4  12  15          0.19         -8.82        17.65 o                         
  -3  12  15          6.72         -0.59        20.00 o                         
  -2  12  15         24.33         31.77        20.00 o                         
  -1  12  15          7.96         10.59         8.82 o                         
   0  12  15        354.87        433.55        38.24 o                         
   1  12  15          7.96         21.18        21.18 o                         
   2  12  15         24.18         68.24        22.94 o                         
   3  12  15          6.72          8.82        14.71 o                         
   4  12  15          0.19         -1.18        20.00 o                         
  -3  13  15          1.85         15.29        22.94 o                         
  -2  13  15         21.53          8.82        17.06 o                         
  -1  13  15         35.53         81.18        28.82 o                         
   0  13  15          1.74        -18.24        18.24 o                         
   1  13  15         35.53         52.36        20.00 o                         
   2  13  15         21.53         30.59        21.18 o                         
   3  13  15          1.84         35.88        17.06 o                         
  -3  14  15         10.56         10.59        24.71 o                         
  -2  14  15         17.66         38.83        21.77 o                         
  -1  14  15         16.88         -6.47        22.94 o                         
   0  14  15        121.96        108.24        29.41 o                         
   1  14  15         16.86         15.29        21.18 o                         
   2  14  15         17.62         13.53        21.77 o                         
   3  14  15         10.57         -4.12        28.24 o                         
  -2  15  15         35.25        125.30        33.53 o                         
  -1  15  15          2.08        -23.53        23.53 o                         
   0  15  15          2.34         22.35        20.00 o                         
   1  15  15          2.07        -20.59        28.82 o                         
   2  15  15         35.24         53.53        22.94 o                         
  -2  16  15         53.61         23.53        22.35 o                         
  -1  16  15          4.84          0.00        22.94 o                         
   0  16  15         47.51         44.12        30.00 o                         
   1  16  15          4.87          0.00        18.82 o                         
   2  16  15         53.65         68.24        30.59 o                         
  -1  17  15         35.47         55.88        27.65 o                         
   0  17  15          9.43         52.94        30.00 o                         
   1  17  15         35.47        107.65        35.88 o                         
   0   0  16          7.14          2.35        17.65 o                         
   2   0  16         14.12         -4.71        10.00 o                         
   4   0  16         23.03         22.94        10.59 o                         
  -5   1  16         15.29        -10.59        18.24 o                         
  -4   1  16          2.87         -0.59        12.94 o                         
  -3   1  16        123.08        123.53        16.47 o                         
  -2   1  16         20.06         25.30        10.59 o                         
  -1   1  16        235.33        220.60        14.12 o                         
   0   1  16        148.57        131.18        12.35 o                         
   1   1  16        235.65        227.66        15.29 o                         
   2   1  16         20.07         25.30        10.59 o                         
   3   1  16        123.14        114.12        17.06 o                         
   4   1  16          2.88          9.41        12.35 o                         
   5   1  16         15.29         50.00        32.35 o                         
  -5   2  16         14.14         88.83        31.18 o                         
  -4   2  16         24.43          5.88        12.94 o                         
  -3   2  16        123.23        127.65        14.71 o                         
  -2   2  16         63.41         75.30        11.18 o                         
  -1   2  16        658.03        719.44        32.35 o                         
   0   2  16        235.41        230.01        15.29 o                         
   1   2  16        658.63        640.62        25.88 o                         
   2   2  16         63.56         52.36        10.00 o                         
   3   2  16        123.18        124.71        15.29 o                         
   4   2  16         24.44         18.24        13.53 o                         
   5   2  16         14.14         -4.71        19.41 o                         
  -5   3  16         28.58         18.82        17.65 o                         
  -4   3  16         41.33         12.35        14.12 o                         
  -3   3  16         41.65         42.35        12.94 o                         
  -2   3  16        181.82        172.36        17.65 o                         
  -1   3  16        347.85        303.54        18.82 o                         
   0   3  16          7.54         -8.82         9.41 o                         
   1   3  16        347.87        367.08        21.18 o                         
   2   3  16        181.77        210.60        18.82 o                         
   3   3  16         41.48         30.59        11.18 o                         
   4   3  16         41.38         15.88        14.12 o                         
   5   3  16         28.61         64.71        24.71 o                         
  -5   4  16         15.56          0.59        30.59 o                         
  -4   4  16         12.68         18.82        15.88 o                         
  -3   4  16          0.74        -10.59        10.59 o                         
  -2   4  16        123.81        132.95        15.88 o                         
  -1   4  16        329.65        358.84        20.00 o                         
   0   4  16        290.86        255.89        18.24 o                         
   1   4  16        329.34        345.90        20.00 o                         
   2   4  16        123.44        108.83        15.88 o                         
   3   4  16          0.76         21.77        12.35 o                         
   4   4  16         12.67         25.88        12.35 o                         
   5   4  16         15.56         52.36        27.65 o                         
  -5   5  16         45.50         41.18        31.77 o                         
  -4   5  16         34.06         65.30        16.47 o                         
  -3   5  16         27.06         55.30        13.53 o                         
  -2   5  16         68.05         55.30        14.71 o                         
  -1   5  16        611.44        628.26        33.53 o                         
   0   5  16        264.37        259.42        15.88 o                         
   1   5  16        610.83        638.26        31.77 o                         
   2   5  16         67.99         78.83        13.53 o                         
   3   5  16         27.13         31.18        18.24 o                         
   4   5  16         34.03         33.53        18.24 o                         
   5   5  16         45.58         28.82        31.18 o                         
  -5   6  16         14.56         32.94        25.30 o                         
  -4   6  16         49.93         79.42        15.29 o                         
  -3   6  16         19.80         18.24        10.00 o                         
  -2   6  16         52.99         58.24        11.77 o                         
  -1   6  16         20.49         37.65        12.94 o                         
   0   6  16        125.58        195.30        16.47 o                         
   1   6  16         20.45         44.12        14.71 o                         
   2   6  16         52.89         35.30        20.00 o                         
   3   6  16         19.87         -2.94        11.18 o                         
   4   6  16         49.91         31.18        17.65 o                         
   5   6  16         14.56         27.06        22.94 o                         
  -4   7  16         88.69        105.30        24.12 o                         
  -3   7  16          5.71          5.88        12.35 o                         
  -2   7  16         54.09         22.94        13.53 o                         
  -1   7  16        331.73        344.72        27.65 o                         
   0   7  16        128.06        117.06        20.00 o                         
   1   7  16        331.92        320.01        27.06 o                         
   2   7  16         54.27         40.00        13.53 o                         
   3   7  16          5.72         26.47        17.06 o                         
   4   7  16         88.61        167.65        21.77 o                         
  -4   8  16          7.34          8.24        14.71 o                         
  -3   8  16         44.78         38.24        16.47 o                         
  -2   8  16         33.74         45.30        17.06 o                         
  -1   8  16        120.92        144.71        22.35 o                         
   0   8  16         88.34        118.24        21.77 o                         
   1   8  16        120.65        138.83        22.94 o                         
   2   8  16         33.73         80.59        21.18 o                         
   3   8  16         44.73         14.71        21.77 o                         
   4   8  16          7.31         25.88        21.77 o                         
  -4   9  16         10.93         33.53        18.24 o                         
  -3   9  16         48.75         27.65        18.24 o                         
  -2   9  16          9.84          7.06        20.00 o                         
  -1   9  16         22.19        -10.59        16.47 o                         
   0   9  16         98.31         48.83        17.65 o                         
   1   9  16         22.21         30.00        18.24 o                         
   2   9  16          9.77         15.88        15.88 o                         
   3   9  16         48.62         59.41        17.65 o                         
   4   9  16         10.91         42.35        20.59 o                         
  -4  10  16         32.97        -10.59        17.06 o                         
  -3  10  16         18.97         37.65        17.65 o                         
  -2  10  16         35.05         32.35        11.18 o                         
  -1  10  16          5.98        -10.59        22.35 o                         
   0  10  16          8.41        -13.53        15.88 o                         
   1  10  16          5.97         -2.94        16.47 o                         
   2  10  16         34.89         62.94        24.12 o                         
   3  10  16         18.91          1.76        16.47 o                         
   4  10  16         33.02         58.24        15.88 o                         
  -4  11  16         16.83         25.88        17.06 o                         
  -3  11  16          2.67        -16.47        18.82 o                         
  -2  11  16        129.47        103.53        17.06 o                         
  -1  11  16         39.17         40.00        18.24 o                         
   0  11  16         20.41         21.18        21.18 o                         
   1  11  16         39.16         54.12        18.24 o                         
   2  11  16        129.49        142.95        24.71 o                         
   3  11  16          2.68         16.47        23.53 o                         
   4  11  16         16.90         27.65        15.29 o                         
  -3  12  16         44.90         11.77        19.41 o                         
  -2  12  16         32.13         19.41        24.12 o                         
  -1  12  16         20.19         48.24        20.59 o                         
   0  12  16         39.08         47.65        27.65 o                         
   1  12  16         20.27          6.47        18.82 o                         
   2  12  16         32.17         17.06        21.77 o                         
   3  12  16         44.82         54.12        25.88 o                         
  -3  13  16         71.03         56.47        21.18 o                         
  -2  13  16         12.53         -5.29        24.12 o                         
  -1  13  16         71.22         82.36        21.77 o                         
   0  13  16        212.94        268.25        37.06 o                         
   1  13  16         71.24         80.00        23.53 o                         
   2  13  16         12.51          4.12        29.41 o                         
   3  13  16         70.95         82.94        23.53 o                         
  -3  14  16          4.93         45.30        22.94 o                         
  -2  14  16         32.88         32.35        25.30 o                         
  -1  14  16         87.22        111.18        31.18 o                         
   0  14  16         98.88        137.65        31.77 o                         
   1  14  16         87.05         81.77        28.24 o                         
   2  14  16         32.87         68.83        25.88 o                         
   3  14  16          4.92          5.29        31.18 o                         
  -2  15  16          9.26         -4.12        24.12 o                         
  -1  15  16         11.22         25.30        22.35 o                         
   0  15  16          0.43        -25.88        25.88 o                         
   1  15  16         11.24          6.47        20.00 o                         
   2  15  16          9.25         14.71        22.94 o                         
  -1  16  16          1.51        -30.00        30.00 o                         
   0  16  16         18.58         40.00        29.41 o                         
   1  16  16          1.51         27.06        34.12 o                         
   1   0  17          1.64         -2.94        11.18 o                         
   3   0  17          4.33          8.24        10.00 o                         
   5   0  17         30.78         20.00        21.18 o                         
  -5   1  17         13.38         18.24        20.00 o                         
  -4   1  17         12.63         22.94        16.47 o                         
  -3   1  17          5.74          9.41        10.59 o                         
  -2   1  17        206.50        177.66        16.47 o                         
  -1   1  17        123.18         97.65        14.71 o                         
   0   1  17        130.13        130.59        12.94 o                         
   1   1  17        123.22        125.30        17.06 o                         
   2   1  17        206.30        197.07        16.47 o                         
   3   1  17          5.73         15.88        11.77 o                         
   4   1  17         12.71         13.53        14.71 o                         
   5   1  17         13.38         11.77        24.71 o                         
  -5   2  17         15.34         48.83        31.77 o                         
  -4   2  17         20.39         17.06        12.35 o                         
  -3   2  17          4.30         -1.76        12.94 o                         
  -2   2  17         31.37         12.94        11.77 o                         
  -1   2  17        178.28        174.13        18.24 o                         
   0   2  17         51.29         61.18        12.35 o                         
   1   2  17        178.45        166.48        16.47 o                         
   2   2  17         31.29         12.35        11.77 o                         
   3   2  17          4.31          0.00        12.35 o                         
   4   2  17         20.39         16.47        12.94 o                         
   5   2  17         15.33         44.12        37.65 o                         
  -5   3  17          9.36         -5.29        14.12 o                         
  -4   3  17         37.23          5.88        11.77 o                         
  -3   3  17         36.24         28.82        17.65 o                         
  -2   3  17        123.19        118.83        17.65 o                         
  -1   3  17        131.78        138.24        15.88 o                         
   0   3  17       1388.49       1388.89        52.94 o                         
   1   3  17        131.80        114.71        15.29 o                         
   2   3  17        123.34         99.42        15.29 o                         
   3   3  17         36.17         47.06        10.59 o                         
   4   3  17         37.27         12.35        19.41 o                         
   5   3  17          9.37         -5.88        32.94 o                         
  -5   4  17          9.14        -22.35        28.24 o                         
  -4   4  17         31.89         45.30        17.06 o                         
  -3   4  17         18.72          2.35         9.41 o                         
  -2   4  17         79.00         61.77        12.94 o                         
  -1   4  17        171.81        172.36        15.29 o                         
   0   4  17        254.07        317.66        31.77 o                         
   1   4  17        171.58        180.01        17.06 o                         
   2   4  17         78.96         71.18        13.53 o                         
   3   4  17         18.67         11.18        15.88 o                         
   4   4  17         31.89         25.88        15.29 o                         
   5   4  17          9.15          7.06        37.06 o                         
  -4   5  17         13.96         54.12        20.00 o                         
  -3   5  17         33.39         61.77        20.00 o                         
  -2   5  17         40.32         53.53        14.71 o                         
  -1   5  17         60.82         80.00        21.18 o                         
   0   5  17          1.40        -12.94        15.88 o                         
   1   5  17         60.99         25.30        17.06 o                         
   2   5  17         40.44         32.35        12.35 o                         
   3   5  17         33.36         34.12        13.53 o                         
   4   5  17         13.93         40.00        19.41 o                         
  -4   6  17          5.34        -11.77        13.53 o                         
  -3   6  17          8.64         11.77        14.71 o                         
  -2   6  17          1.85        -19.41        19.41 o                         
  -1   6  17         39.96         41.18        17.65 o                         
   0   6  17         86.49        127.06        22.94 o                         
   1   6  17         39.83         43.53        15.29 o                         
   2   6  17          1.87        -12.35        14.12 o                         
   3   6  17          8.64         -7.65        18.24 o                         
   4   6  17          5.34         18.24        20.00 o                         
  -4   7  17         11.12         64.71        22.35 o                         
  -3   7  17          6.89         -9.41        15.29 o                         
  -2   7  17         25.94         -4.12        20.00 o                         
  -1   7  17        111.40         94.12        22.94 o                         
   0   7  17        101.25         48.83        15.88 o                         
   1   7  17        111.18        124.12        20.00 o                         
   2   7  17         25.88         37.06        19.41 o                         
   3   7  17          6.90         -6.47        14.71 o                         
   4   7  17         11.06          7.06        17.65 o                         
  -4   8  17         16.92         27.06        19.41 o                         
  -3   8  17         29.43         58.83        17.06 o                         
  -2   8  17         96.09         32.94        18.24 o                         
  -1   8  17        116.19        115.89        20.59 o                         
   0   8  17         20.48          8.82        18.82 o                         
   1   8  17        116.12        134.71        23.53 o                         
   2   8  17         96.14         98.24        18.24 o                         
   3   8  17         29.42         24.12        17.06 o                         
   4   8  17         16.90          7.06        25.30 o                         
  -4   9  17         22.15         14.12        17.65 o                         
  -3   9  17          8.48         17.06        17.06 o                         
  -2   9  17         13.48         14.12        14.71 o                         
  -1   9  17         66.02         78.83        21.18 o                         
   0   9  17          9.27         20.00        14.12 o                         
   1   9  17         66.18         84.12        21.18 o                         
   2   9  17         13.46         15.88        14.71 o                         
   3   9  17          8.51        -17.65        17.65 o                         
   4   9  17         22.17         76.47        22.94 o                         
  -4  10  17         29.78         48.83        20.00 o                         
  -3  10  17          6.49         47.65        26.47 o                         
  -2  10  17         87.15         57.06        20.00 o                         
  -1  10  17        176.46        131.18        21.18 o                         
   0  10  17          0.00         -3.53        19.41 o                         
   1  10  17        176.41        191.77        28.82 o                         
   2  10  17         87.06         90.59        21.77 o                         
   3  10  17          6.52          3.53        17.65 o                         
   4  10  17         29.85         57.06        25.30 o                         
  -3  11  17          6.54         19.41        21.18 o                         
  -2  11  17         14.31         15.29        27.06 o                         
  -1  11  17         32.49         58.24        21.18 o                         
   0  11  17         51.45         78.24        22.35 o                         
   1  11  17         32.65         38.83        20.00 o                         
   2  11  17         14.33        -18.82        18.82 o                         
   3  11  17          6.52         14.71        18.24 o                         
  -3  12  17          6.17        -18.82        18.82 o                         
  -2  12  17         12.27        -10.59        20.00 o                         
  -1  12  17         26.17         40.00        23.53 o                         
   0  12  17          2.39         25.88        18.82 o                         
   1  12  17         26.15        -10.00        23.53 o                         
   2  12  17         12.28         20.59        20.00 o                         
   3  12  17          6.18         20.59        21.77 o                         
  -3  13  17         15.12         61.77        24.12 o                         
  -2  13  17         36.98         60.00        26.47 o                         
  -1  13  17          7.68         30.00        20.59 o                         
   0  13  17         37.61         42.35        22.94 o                         
   1  13  17          7.64         11.18        22.94 o                         
   2  13  17         36.97         46.47        22.94 o                         
   3  13  17         15.09          7.65        21.77 o                         
  -2  14  17         41.66         85.89        30.59 o                         
  -1  14  17        114.52        149.42        28.24 o                         
   0  14  17        188.34        169.42        37.65 o                         
   1  14  17        114.60        119.42        31.18 o                         
   2  14  17         41.69         70.59        23.53 o                         
  -1  15  17         14.30         -4.12        28.82 o                         
   0  15  17         31.09         38.24        27.06 o                         
   1  15  17         14.23         70.59        31.77 o                         
   0  16  17         23.55         57.65        39.41 o                         
   0   0  18        451.26        462.37        46.47 o                         
   2   0  18         53.84         34.12        14.12 o                         
   4   0  18         13.27         11.18        20.00 o                         
  -4   1  18         23.06         11.77        17.65 o                         
  -3   1  18         13.49         14.71        15.29 o                         
  -2   1  18          4.52          1.76        17.06 o                         
  -1   1  18        208.70        234.13        24.71 o                         
   0   1  18       1312.66       1495.95        65.89 o                         
   1   1  18        208.49        161.77        21.18 o                         
   2   1  18          4.54         -7.65        12.35 o                         
   3   1  18         13.52         22.94        12.35 o                         
   4   1  18         23.05         15.29        16.47 o                         
  -4   2  18          5.51        -12.35        12.94 o                         
  -3   2  18          4.94          4.12        12.35 o                         
  -2   2  18        104.36         65.89        16.47 o                         
  -1   2  18        312.52        277.66        25.30 o                         
   0   2  18         22.79         30.59        17.65 o                         
   1   2  18        312.30        332.37        28.24 o                         
   2   2  18        104.28         85.30        15.88 o                         
   3   2  18          4.96          2.94        14.71 o                         
   4   2  18          5.54          5.88        20.00 o                         
  -4   3  18         37.01         35.88        16.47 o                         
  -3   3  18        106.24        144.12        22.94 o                         
  -2   3  18         24.61         19.41        17.06 o                         
  -1   3  18        212.90        196.48        24.12 o                         
   0   3  18        110.68         93.53        18.82 o                         
   1   3  18        213.03        220.60        20.59 o                         
   2   3  18         24.59         47.65        18.24 o                         
   3   3  18        106.09        101.18        14.71 o                         
   4   3  18         37.03         38.83        16.47 o                         
  -4   4  18         10.92         30.59        15.29 o                         
  -3   4  18         36.51         35.88        16.47 o                         
  -2   4  18         74.75         60.59        20.59 o                         
  -1   4  18         38.06         31.18        16.47 o                         
   0   4  18        293.02        300.01        25.30 o                         
   1   4  18         38.10         51.18        17.06 o                         
   2   4  18         74.65         68.83        19.41 o                         
   3   4  18         36.42         48.83        22.35 o                         
   4   4  18         10.97          2.94        20.59 o                         
  -4   5  18         35.27         52.94        23.53 o                         
  -3   5  18          3.72         -8.24        21.77 o                         
  -2   5  18         64.59         64.12        19.41 o                         
  -1   5  18         98.08         72.94        18.24 o                         
   0   5  18          2.64         12.35        14.12 o                         
   1   5  18         98.24        118.83        18.82 o                         
   2   5  18         64.30         41.18        17.65 o                         
   3   5  18          3.72         11.18        17.06 o                         
   4   5  18         35.35          3.53        22.94 o                         
  -4   6  18         14.49         12.35        15.29 o                         
  -3   6  18         39.60         69.41        23.53 o                         
  -2   6  18         91.91         94.12        18.24 o                         
  -1   6  18         85.32        121.77        18.82 o                         
   0   6  18         15.55         21.18        18.82 o                         
   1   6  18         85.41         78.24        16.47 o                         
   2   6  18         92.03        112.36        18.82 o                         
   3   6  18         39.57         37.65        16.47 o                         
   4   6  18         14.51         25.30        17.06 o                         
  -4   7  18         13.77         34.12        17.65 o                         
  -3   7  18          0.07        -12.94        17.65 o                         
  -2   7  18         13.78         49.41        18.24 o                         
  -1   7  18         24.15          7.06        15.29 o                         
   0   7  18         42.39         27.65        16.47 o                         
   1   7  18         24.31         35.30        24.71 o                         
   2   7  18         13.75         -6.47        17.65 o                         
   3   7  18          0.07          7.06        17.65 o                         
   4   7  18         13.80         56.47        17.06 o                         
  -4   8  18          0.17         27.65        18.82 o                         
  -3   8  18          5.36         25.30        22.35 o                         
  -2   8  18          9.96         37.65        17.06 o                         
  -1   8  18          7.46          5.29        23.53 o                         
   0   8  18         86.46         78.83        20.59 o                         
   1   8  18          7.51         10.59        17.06 o                         
   2   8  18          9.97        -20.59        21.77 o                         
   3   8  18          5.35        -15.29        20.00 o                         
   4   8  18          0.17         10.00        15.88 o                         
  -4   9  18         20.87         35.30        27.65 o                         
  -3   9  18          4.15        -18.82        18.82 o                         
  -2   9  18         17.85          3.53        15.88 o                         
  -1   9  18         74.61         51.18        18.24 o                         
   0   9  18          0.51         12.35        19.41 o                         
   1   9  18         74.52        101.77        22.35 o                         
   2   9  18         17.84         39.41        25.30 o                         
   3   9  18          4.17         12.94        26.47 o                         
   4   9  18         20.90         37.65        27.06 o                         
  -3  10  18          5.63         -3.53        17.65 o                         
  -2  10  18         28.16          0.59        17.65 o                         
  -1  10  18          7.50        -20.59        20.59 o                         
   0  10  18          3.27          5.88        21.18 o                         
   1  10  18          7.46         -2.35        17.06 o                         
   2  10  18         28.15          9.41        24.12 o                         
   3  10  18          5.63          4.12        22.94 o                         
  -3  11  18         15.56        -17.65        17.65 o                         
  -2  11  18          9.75         18.82        19.41 o                         
  -1  11  18          5.65         -2.94        39.41 o                         
   0  11  18          3.93         35.30        28.24 o                         
   1  11  18          5.61          1.18        20.00 o                         
   2  11  18          9.78         27.65        22.35 o                         
   3  11  18         15.56          1.76        19.41 o                         
  -3  12  18         10.75         41.77        25.88 o                         
  -2  12  18         23.91         36.47        20.00 o                         
  -1  12  18          6.85         24.12        24.12 o                         
   0  12  18          0.23         14.12        20.59 o                         
   1  12  18          6.86         14.12        19.41 o                         
   2  12  18         23.89         58.83        28.24 o                         
   3  12  18         10.74          5.88        21.18 o                         
  -2  13  18         31.29         48.24        22.94 o                         
  -1  13  18         11.24         -6.47        21.77 o                         
   0  13  18         20.32         17.65        27.65 o                         
   1  13  18         11.28        -22.35        25.88 o                         
   2  13  18         31.39         92.95        30.59 o                         
  -2  14  18          9.43        -18.82        18.82 o                         
  -1  14  18         74.45        124.12        28.82 o                         
   0  14  18         18.05         55.30        30.00 o                         
   1  14  18         74.39         73.53        30.00 o                         
   2  14  18          9.41         -0.59        25.88 o                         
  -1  15  18         39.80         32.35        25.30 o                         
   0  15  18         69.25         35.88        34.12 o                         
   1  15  18         39.81         14.12        32.35 o                         
   1   0  19        231.37        250.01        21.77 o                         
   3   0  19         15.41        -13.53        20.00 o                         
  -4   1  19         20.53         24.12        14.71 o                         
  -3   1  19         35.13         45.30        20.00 o                         
  -2   1  19         13.84         -5.88        17.06 o                         
  -1   1  19        174.18        199.42        27.65 o                         
   0   1  19       1046.46       1132.99        62.94 o                         
   1   1  19        174.30        174.13        21.77 o                         
   2   1  19         13.82          4.71        15.88 o                         
   3   1  19         35.22         18.82        15.88 o                         
   4   1  19         20.53         23.53        16.47 o                         
  -4   2  19          4.15         14.12        17.06 o                         
  -3   2  19         33.20         11.18        20.59 o                         
  -2   2  19         20.60         25.30        16.47 o                         
  -1   2  19        140.93        184.13        21.77 o                         
   0   2  19         60.75         11.77        17.65 o                         
   1   2  19        140.88        180.01        21.18 o                         
   2   2  19         20.62         43.53        20.00 o                         
   3   2  19         33.24         45.30        37.65 o                         
   4   2  19          4.14          7.65        17.65 o                         
  -4   3  19         25.62         22.35        17.65 o                         
  -3   3  19         31.05         51.18        17.65 o                         
  -2   3  19          8.62          7.65        22.35 o                         
  -1   3  19        117.70        118.83        18.24 o                         
   0   3  19         73.60         20.59        18.24 o                         
   1   3  19        117.56        102.95        20.00 o                         
   2   3  19          8.66         30.00        16.47 o                         
   3   3  19         31.06         43.53        18.82 o                         
   4   3  19         25.62         45.88        22.35 o                         
  -4   4  19         48.85         50.59        21.18 o                         
  -3   4  19          3.69         -7.65        15.29 o                         
  -2   4  19         63.73         52.36        19.41 o                         
  -1   4  19        111.27        125.30        20.00 o                         
   0   4  19          5.00        -18.82        21.18 o                         
   1   4  19        111.43        105.30        22.35 o                         
   2   4  19         63.76         89.42        17.65 o                         
   3   4  19          3.69         28.82        19.41 o                         
   4   4  19         48.84         77.06        21.77 o                         
  -4   5  19         25.38         23.53        17.06 o                         
  -3   5  19          5.47         32.35        22.94 o                         
  -2   5  19         35.40         19.41        17.65 o                         
  -1   5  19         55.65         48.24        19.41 o                         
   0   5  19         48.24         41.18        16.47 o                         
   1   5  19         55.74         28.82        19.41 o                         
   2   5  19         35.36         59.41        21.77 o                         
   3   5  19          5.47         -2.94        20.00 o                         
   4   5  19         25.42         54.71        22.35 o                         
  -4   6  19         11.28         60.00        17.06 o                         
  -3   6  19         27.52         65.30        25.30 o                         
  -2   6  19        127.42        125.89        20.59 o                         
  -1   6  19         18.35        -15.88        16.47 o                         
   0   6  19         23.53         65.89        20.59 o                         
   1   6  19         18.25          4.12        15.29 o                         
   2   6  19        127.29         83.53        20.59 o                         
   3   6  19         27.43         14.71        17.06 o                         
   4   6  19         11.29        -17.06        21.77 o                         
  -4   7  19          2.74         21.18        32.94 o                         
  -3   7  19          9.50         39.41        25.30 o                         
  -2   7  19         35.55          1.18        22.94 o                         
  -1   7  19          4.66         33.53        32.94 o                         
   0   7  19          9.13         11.77        20.00 o                         
   1   7  19          4.68         14.12        20.59 o                         
   2   7  19         35.51         37.06        17.65 o                         
   3   7  19          9.48         23.53        15.88 o                         
   4   7  19          2.73         12.94        22.94 o                         
  -3   8  19         17.10          8.24        17.06 o                         
  -2   8  19         16.15         14.12        18.24 o                         
  -1   8  19          3.19         29.41        19.41 o                         
   0   8  19         12.19         12.94        17.06 o                         
   1   8  19          3.17        -14.71        19.41 o                         
   2   8  19         16.11        -11.18        16.47 o                         
   3   8  19         17.12         28.82        17.65 o                         
  -3   9  19         23.36         14.71        20.00 o                         
  -2   9  19          5.19        -15.88        15.88 o                         
  -1   9  19         27.68         31.77        27.06 o                         
   0   9  19         20.00          1.76        17.65 o                         
   1   9  19         27.75         48.83        19.41 o                         
   2   9  19          5.21         21.77        20.00 o                         
   3   9  19         23.32         32.94        20.00 o                         
  -3  10  19         15.34          3.53        21.77 o                         
  -2  10  19          1.29          8.82        17.06 o                         
  -1  10  19         17.33         10.59        21.18 o                         
   0  10  19         26.98         11.18        24.71 o                         
   1  10  19         17.30         28.82        18.82 o                         
   2  10  19          1.32        -17.06        17.06 o                         
   3  10  19         15.36         37.06        21.18 o                         
  -3  11  19         39.36         73.53        21.77 o                         
  -2  11  19         58.16         57.65        23.53 o                         
  -1  11  19         26.29         42.35        27.06 o                         
   0  11  19         12.25         -1.18        25.30 o                         
   1  11  19         26.24         20.00        23.53 o                         
   2  11  19         58.10         50.59        22.94 o                         
   3  11  19         39.36         81.77        28.24 o                         
  -2  12  19          1.45         43.53        28.82 o                         
  -1  12  19         18.59         20.00        22.94 o                         
   0  12  19          0.02        -24.12        24.12 o                         
   1  12  19         18.60         58.83        24.71 o                         
   2  12  19          1.45         -9.41        20.00 o                         
  -2  13  19         20.69         40.00        24.71 o                         
  -1  13  19          6.64         23.53        22.94 o                         
   0  13  19          4.94        -26.47        26.47 o                         
   1  13  19          6.68        -13.53        24.71 o                         
   2  13  19         20.67         55.30        26.47 o                         
  -1  14  19          2.71         28.24        30.00 o                         
   0  14  19         27.08         46.47        25.30 o                         
   1  14  19          2.71         37.65        32.94 o                         
   0   0  20       1637.42       2023.03       137.65 o                         
   2   0  20          4.79         45.30        20.59 o                         
   4   0  20         16.19        -10.59        20.59 o                         
  -4   1  20          8.98         -5.29        16.47 o                         
  -3   1  20         11.10          2.94        20.59 o                         
  -2   1  20         17.26         31.18        20.00 o                         
  -1   1  20         18.94          8.24        21.77 o                         
   0   1  20        268.82        296.48        32.35 o                         
   1   1  20         18.98         11.18        18.24 o                         
   2   1  20         17.21         19.41        25.88 o                         
   3   1  20         11.08         59.41        18.24 o                         
   4   1  20          9.00         -2.94        16.47 o                         
  -4   2  20         30.48         31.77        18.24 o                         
  -3   2  20         19.29          7.65        15.29 o                         
  -2   2  20          9.67        -14.71        18.82 o                         
  -1   2  20          7.44        -15.29        15.29 o                         
   0   2  20         42.11          2.94        20.00 o                         
   1   2  20          7.44         13.53        17.06 o                         
   2   2  20          9.72         12.35        22.94 o                         
   3   2  20         19.35         28.24        18.82 o                         
   4   2  20         30.48         -1.18        20.00 o                         
  -4   3  20          3.37         21.77        20.59 o                         
  -3   3  20         24.44         10.59        14.12 o                         
  -2   3  20          6.02         24.71        23.53 o                         
  -1   3  20        169.88        214.72        25.30 o                         
   0   3  20          9.22         14.71        18.24 o                         
   1   3  20        169.88        221.19        27.65 o                         
   2   3  20          6.03         -5.29        20.59 o                         
   3   3  20         24.48         15.29        18.24 o                         
   4   3  20          3.38         27.06        18.82 o                         
  -4   4  20         11.64          4.12        18.82 o                         
  -3   4  20          5.27         46.47        23.53 o                         
  -2   4  20         79.14         48.24        18.24 o                         
  -1   4  20          7.83          4.12        18.24 o                         
   0   4  20          0.40          2.35        17.06 o                         
   1   4  20          7.80        -18.24        18.24 o                         
   2   4  20         79.23         75.30        21.77 o                         
   3   4  20          5.28         44.12        18.82 o                         
   4   4  20         11.61         16.47        20.59 o                         
  -4   5  20          8.52         37.06        42.35 o                         
  -3   5  20         19.19         18.24        19.41 o                         
  -2   5  20          9.55         15.88        22.94 o                         
  -1   5  20         49.42         25.30        17.06 o                         
   0   5  20         19.06          5.88        16.47 o                         
   1   5  20         49.43         62.36        20.00 o                         
   2   5  20          9.49        -10.00        20.00 o                         
   3   5  20         19.19          1.76        20.00 o                         
   4   5  20          8.57         47.06        21.18 o                         
  -3   6  20         23.56         21.77        20.59 o                         
  -2   6  20         36.99         64.71        26.47 o                         
  -1   6  20         97.98         63.53        22.94 o                         
   0   6  20         15.30         25.88        25.30 o                         
   1   6  20         97.84        112.95        23.53 o                         
   2   6  20         37.00         12.35        27.06 o                         
   3   6  20         23.59         42.35        20.59 o                         
  -3   7  20          0.11         15.29        22.35 o                         
  -2   7  20          1.64        -11.77        21.18 o                         
  -1   7  20         20.86         21.18        18.82 o                         
   0   7  20         56.04         66.47        22.35 o                         
   1   7  20         20.86         14.71        17.65 o                         
   2   7  20          1.64         -4.12        18.24 o                         
   3   7  20          0.10         -5.29        22.94 o                         
  -3   8  20         11.50         -2.35        17.65 o                         
  -2   8  20         53.63         11.77        19.41 o                         
  -1   8  20          1.66         18.24        17.06 o                         
   0   8  20         45.24         39.41        24.71 o                         
   1   8  20          1.69         73.53        28.24 o                         
   2   8  20         53.55         75.89        22.94 o                         
   3   8  20         11.51        -10.59        22.35 o                         
  -3   9  20          2.13         37.06        27.65 o                         
  -2   9  20         40.48         34.71        28.24 o                         
  -1   9  20          1.29         11.18        26.47 o                         
   0   9  20          0.00         24.12        20.00 o                         
   1   9  20          1.30         25.30        21.18 o                         
   2   9  20         40.43         42.35        22.35 o                         
   3   9  20          2.13          8.82        24.71 o                         
  -2  10  20         35.93         29.41        25.30 o                         
  -1  10  20         31.90         23.53        30.59 o                         
   0  10  20          0.07        -21.18        21.18 o                         
   1  10  20         31.85         63.53        25.30 o                         
   2  10  20         35.83         47.65        19.41 o                         
  -2  11  20          3.98         50.00        24.71 o                         
  -1  11  20          1.38          5.88        30.59 o                         
   0  11  20          0.36         -7.06        22.35 o                         
   1  11  20          1.38         -1.18        25.88 o                         
   2  11  20          3.95         33.53        21.77 o                         
  -2  12  20         10.47        -22.35        22.35 o                         
  -1  12  20         35.20         25.88        25.30 o                         
   0  12  20          0.22        -21.77        21.77 o                         
   1  12  20         35.22         -0.59        28.82 o                         
   2  12  20         10.45         19.41        24.12 o                         
  -1  13  20          5.42          5.29        29.41 o                         
   0  13  20          6.82        -10.00        25.30 o                         
   1  13  20          5.43        -26.47        26.47 o                         
   1   0  21        284.93        316.48        32.94 o                         
   3   0  21         32.63         61.77        25.30 o                         
  -4   1  21         10.09         88.24        36.47 o                         
  -3   1  21          3.42         -6.47        19.41 o                         
  -2   1  21          2.07        -22.35        22.35 o                         
  -1   1  21        255.08        227.07        28.82 o                         
   0   1  21        148.77        167.07        26.47 o                         
   1   1  21        255.14        335.31        33.53 o                         
   2   1  21          2.04         -2.35        15.88 o                         
   3   1  21          3.42         30.59        21.77 o                         
   4   1  21         10.11        -17.65        34.71 o                         
  -3   2  21          2.24          0.59        21.18 o                         
  -2   2  21          6.72        -18.82        21.18 o                         
  -1   2  21         38.87         32.94        18.82 o                         
   0   2  21        127.60        122.36        20.00 o                         
   1   2  21         38.80         10.59        20.00 o                         
   2   2  21          6.72         -5.29        17.06 o                         
   3   2  21          2.22         21.18        16.47 o                         
  -3   3  21          9.45         17.65        20.00 o                         
  -2   3  21         64.66         42.35        18.82 o                         
  -1   3  21          7.66         24.12        17.06 o                         
   0   3  21         13.94          9.41        19.41 o                         
   1   3  21          7.61          3.53        18.24 o                         
   2   3  21         64.80         48.83        22.94 o                         
   3   3  21          9.44         20.59        17.06 o                         
  -3   4  21         78.12         77.06        21.18 o                         
  -2   4  21          4.06          0.00        26.47 o                         
  -1   4  21          6.05         15.88        18.82 o                         
   0   4  21         41.57         59.41        23.53 o                         
   1   4  21          6.10         27.65        18.24 o                         
   2   4  21          4.05          9.41        22.35 o                         
   3   4  21         78.07         48.24        24.12 o                         
  -3   5  21         12.52         41.18        25.30 o                         
  -2   5  21         48.28        121.77        28.82 o                         
  -1   5  21         33.28         14.12        22.35 o                         
   0   5  21         61.89         82.36        26.47 o                         
   1   5  21         33.28         35.30        21.77 o                         
   2   5  21         48.19         57.65        21.18 o                         
   3   5  21         12.53         21.77        21.77 o                         
  -3   6  21          1.98        -11.18        21.18 o                         
  -2   6  21         13.40         74.12        27.06 o                         
  -1   6  21         37.62         26.47        17.65 o                         
   0   6  21          1.84          5.88        22.35 o                         
   1   6  21         37.55         64.12        21.18 o                         
   2   6  21         13.36         42.94        28.24 o                         
   3   6  21          1.98         -4.71        21.18 o                         
  -3   7  21          0.80        -17.06        17.06 o                         
  -2   7  21          7.19          5.29        22.94 o                         
  -1   7  21         11.22        -10.00        20.00 o                         
   0   7  21          7.86          1.76        22.94 o                         
   1   7  21         11.18          5.88        18.82 o                         
   2   7  21          7.19         12.35        20.00 o                         
   3   7  21          0.79        -10.00        20.59 o                         
  -3   8  21          1.98          1.18        28.24 o                         
  -2   8  21          5.35        -12.35        27.06 o                         
  -1   8  21          0.11         12.94        21.18 o                         
   0   8  21         15.20         12.94        21.18 o                         
   1   8  21          0.10          6.47        17.06 o                         
   2   8  21          5.35          3.53        19.41 o                         
   3   8  21          1.99         45.88        30.00 o                         
  -2   9  21         13.85         47.65        24.71 o                         
  -1   9  21          5.35         48.24        21.77 o                         
   0   9  21          0.47        -22.35        22.35 o                         
   1   9  21          5.33         61.18        22.94 o                         
   2   9  21         13.90         -7.06        22.94 o                         
  -2  10  21          5.00         -1.18        29.41 o                         
  -1  10  21          4.84         11.18        21.18 o                         
   0  10  21          0.45         -3.53        22.35 o                         
   1  10  21          4.82        -32.94        32.94 o                         
   2  10  21          5.01         13.53        24.71 o                         
  -1  11  21          1.37        -26.47        26.47 o                         
   0  11  21         24.65         24.12        22.35 o                         
   1  11  21          1.39          3.53        27.06 o                         
  -1  12  21         17.67         30.59        23.53 o                         
   0  12  21          1.53         25.30        25.88 o                         
   1  12  21         17.65         14.71        30.00 o                         
   0   0  22          8.87        -36.47        37.65 o                         
   2   0  22        134.21        129.42        25.30 o                         
  -3   1  22         25.33         37.06        24.71 o                         
  -2   1  22         25.00         43.53        20.59 o                         
  -1   1  22        232.48        297.07        27.06 o                         
   0   1  22         35.53         22.94        20.59 o                         
   1   1  22        232.48        271.19        32.94 o                         
   2   1  22         25.02         20.00        18.24 o                         
   3   1  22         25.34         11.77        21.77 o                         
  -3   2  22          3.06          7.06        22.35 o                         
  -2   2  22         16.76         33.53        18.24 o                         
  -1   2  22         44.29         52.36        22.35 o                         
   0   2  22          4.65          5.88        21.18 o                         
   1   2  22         44.30         33.53        23.53 o                         
   2   2  22         16.73         -5.29        18.82 o                         
   3   2  22          3.09          7.65        21.77 o                         
  -3   3  22          2.29         -4.71        23.53 o                         
  -2   3  22         33.90         50.59        19.41 o                         
  -1   3  22          2.45         14.71        17.65 o                         
   0   3  22         29.33         35.30        17.65 o                         
   1   3  22          2.48         -9.41        18.82 o                         
   2   3  22         33.94         78.24        28.24 o                         
   3   3  22          2.31         14.12        20.00 o                         
  -3   4  22         86.08         89.42        25.88 o                         
  -2   4  22         29.24        -18.82        18.82 o                         
  -1   4  22         26.10         -0.59        18.82 o                         
   0   4  22          2.24          9.41        23.53 o                         
   1   4  22         26.07          0.59        20.00 o                         
   2   4  22         29.20         31.18        24.71 o                         
   3   4  22         86.09         86.47        22.94 o                         
  -3   5  22         11.27         10.59        20.59 o                         
  -2   5  22         17.67         25.88        21.77 o                         
  -1   5  22         16.20         31.18        22.94 o                         
   0   5  22         31.94         51.18        22.94 o                         
   1   5  22         16.18         19.41        21.77 o                         
   2   5  22         17.58         45.30        23.53 o                         
   3   5  22         11.28         21.18        18.82 o                         
  -3   6  22         23.70         51.77        21.77 o                         
  -2   6  22          3.03        -20.00        20.00 o                         
  -1   6  22          8.57         29.41        22.94 o                         
   0   6  22          7.26         -9.41        20.00 o                         
   1   6  22          8.56         -5.88        20.59 o                         
   2   6  22          3.05         -2.35        18.82 o                         
   3   6  22         23.69         48.83        21.77 o                         
  -2   7  22          5.02         18.24        22.35 o                         
  -1   7  22         26.44         27.65        24.71 o                         
   0   7  22         20.23         58.83        25.88 o                         
   1   7  22         26.46         15.88        24.71 o                         
   2   7  22          4.99        -18.24        18.24 o                         
  -2   8  22          7.38        -14.12        21.77 o                         
  -1   8  22         22.57         48.83        24.12 o                         
   0   8  22         10.01          2.94        22.35 o                         
   1   8  22         22.50          2.35        18.24 o                         
   2   8  22          7.39        -18.82        23.53 o                         
  -2   9  22          4.04         25.30        24.71 o                         
  -1   9  22         35.66         65.89        30.00 o                         
   0   9  22          0.64         -1.76        21.18 o                         
   1   9  22         35.60         52.36        22.94 o                         
   2   9  22          4.02          7.65        27.65 o                         
  -1  10  22         15.04         17.65        27.65 o                         
   0  10  22         14.53         21.77        24.12 o                         
   1  10  22         15.01         15.88        25.30 o                         
   0  11  22          8.47        -25.88        25.88 o                         
   1   0  23         21.38         72.94        28.24 o                         
   3   0  23         14.09         38.83        19.41 o                         
  -3   1  23         10.86          7.06        21.77 o                         
  -2   1  23          5.72        -20.00        20.00 o                         
  -1   1  23         60.46         64.71        28.82 o                         
   0   1  23          3.91         21.18        22.94 o                         
   1   1  23         60.52         75.89        29.41 o                         
   2   1  23          5.75         50.59        21.18 o                         
   3   1  23         10.89        -18.82        21.18 o                         
  -3   2  23          7.51          4.12        22.35 o                         
  -2   2  23          0.52        -16.47        20.59 o                         
  -1   2  23         61.69         84.12        30.00 o                         
   0   2  23         38.09         37.65        26.47 o                         
   1   2  23         61.76         27.06        26.47 o                         
   2   2  23          0.52         -2.94        24.12 o                         
   3   2  23          7.49         34.12        24.12 o                         
  -3   3  23         11.11         26.47        26.47 o                         
  -2   3  23         95.24         78.83        24.12 o                         
  -1   3  23         38.16         54.12        22.94 o                         
   0   3  23         73.15         56.47        22.35 o                         
   1   3  23         38.17         30.00        22.35 o                         
   2   3  23         95.18        148.24        34.12 o                         
   3   3  23         11.12         28.24        25.30 o                         
  -2   4  23         58.57         78.83        22.35 o                         
  -1   4  23          4.12         21.77        18.82 o                         
   0   4  23         51.84         70.00        23.53 o                         
   1   4  23          4.13         25.88        22.94 o                         
   2   4  23         58.56        134.12        27.65 o                         
  -2   5  23         13.13        -18.24        25.88 o                         
  -1   5  23          7.17         -5.29        30.00 o                         
   0   5  23         20.33          0.59        21.77 o                         
   1   5  23          7.15         52.94        30.00 o                         
   2   5  23         13.17         15.29        20.00 o                         
  -2   6  23          5.37         -2.94        21.18 o                         
  -1   6  23          6.35        -12.35        20.59 o                         
   0   6  23          2.76        -22.35        22.35 o                         
   1   6  23          6.33         -0.59        26.47 o                         
   2   6  23          5.36        -15.29        21.18 o                         
  -2   7  23         17.53         47.65        28.24 o                         
  -1   7  23         45.56         84.12        33.53 o                         
   0   7  23         20.55         -2.35        22.35 o                         
   1   7  23         45.51         92.95        32.35 o                         
   2   7  23         17.48          8.82        23.53 o                         
  -1   8  23          2.65         11.77        25.88 o                         
   0   8  23         32.73          8.24        26.47 o                         
   1   8  23          2.64         14.12        33.53 o                         
  -1   9  23         30.72         45.30        24.71 o                         
   0   9  23         20.57        -11.18        23.53 o                         
   1   9  23         30.73         11.18        22.94 o                         
   0   0  24         91.37         11.77        28.82 o                         
   2   0  24        211.86        311.78        38.83 o                         
  -2   1  24         12.65         31.18        30.00 o                         
  -1   1  24          9.27         33.53        30.59 o                         
   0   1  24          0.71        -20.59        20.59 o                         
   1   1  24          9.25          4.12        20.00 o                         
   2   1  24         12.67         64.12        32.35 o                         
  -2   2  24         55.53         92.95        24.12 o                         
  -1   2  24         33.18         33.53        32.94 o                         
   0   2  24         39.07         27.06        25.30 o                         
   1   2  24         33.21         23.53        24.12 o                         
   2   2  24         55.69         60.59        22.94 o                         
  -2   3  24         11.48        -17.06        22.94 o                         
  -1   3  24         10.05         17.06        23.53 o                         
   0   3  24          5.83         31.77        27.06 o                         
   1   3  24          9.99         17.06        25.88 o                         
   2   3  24         11.50         74.71        24.71 o                         
  -2   4  24          6.76        -21.18        28.24 o                         
  -1   4  24          1.76         21.18        19.41 o                         
   0   4  24          0.00         10.59        27.06 o                         
   1   4  24          1.75         32.94        23.53 o                         
   2   4  24          6.77          7.65        21.77 o                         
  -1   5  24          3.45        -18.82        21.77 o                         
   0   5  24         15.34         57.65        30.59 o                         
   1   5  24          3.43        -14.12        25.30 o                         
  -1   6  24         17.83         14.12        22.94 o                         
   0   6  24         15.43         41.77        28.24 o                         
   1   6  24         17.75         15.88        22.35 o                         
  -1   7  24         13.91         -2.94        24.12 o                         
   0   7  24          2.19         46.47        24.12 o                         
   1   7  24         13.88         11.77        27.06 o                         
   1   0  25         49.02         98.83        28.82 o                         
  -1   1  25         16.54         29.41        21.77 o                         
   0   1  25         45.45         97.06        30.59 o                         
   1   1  25         16.55         12.35        23.53 o                         
  -1   2  25         42.25         96.47        31.18 o                         
   0   2  25         96.07        103.53        33.53 o                         
   1   2  25         42.20         16.47        25.88 o                         
  -1   3  25          3.92         -2.94        22.35 o                         
   0   3  25         20.61        -14.12        25.30 o                         
   1   3  25          3.93         36.47        30.59 o                         
  -1   4  25         26.23         34.12        27.06 o                         
   0   4  25          6.05         40.00        24.71 o                         
   1   4  25         26.32         42.35        23.53 o                         
   0   5  25          9.46         -0.59        22.94 o                         
                                                                                
